# Supplementary material for: Overview of SARS-CoV-2 genomic surveillance in Central America and the Dominican Republic from February 2020 to January 2023: the impact of PAHO and COMISCA's collaborative efforts
Source: Front Public Health. 2026 Feb 11;14:1738843. doi: 10.3389/fpubh.2026.1738843 (PMC12932531; doi:10.3389/fpubh.2026.1738843)
Supplement: Supplementary file 1 [file Table_1.xlsx]

## Sheet: Table S1(Verify)
Table S1. SARS-CoV-2 genomic surveillance datasets from the GISAID repository, covering Central America and the Dominican Republic from February 2020 to February 2023
	strain	virus	gisaid_epi_isl	genbank_accession	date	region	country	division	location	region_exposure	country_exposure	division_exposure	segment	length	host	age	sex	Nextstrain_clade	pango_lineage	GISAID_clade	originating_lab	submitting_lab	authors	url	title	paper_url	date_submitted	purpose_of_sequencing	A	C	G	T	N	Length	N%
1	Belize/8339049/2021	ncov	EPI_ISL_5456825	?	2021-05-07	North America	Belize	Belize	NA	North America	Belize	Belize	genome	29295	Human	83	Female	?	B.1.631	G	CML/Belize	Gorgas Memorial Institute of Health Studies	Gerhaldine Morazan et al	?	?	?	2021-10-24	NA	8464	5196	5537	9129	969	29295	3.307.732
2	Belize/8339094/2021	ncov	EPI_ISL_5456838	?	2021-05-07	North America	Belize	Belize	NA	North America	Belize	Belize	genome	29574	Human	80	Female	?	B.1.617.2	GK	CML/Belize	Gorgas Memorial Institute of Health Studies	Gerhaldine Morazan et al	?	?	?	2021-10-24	NA	8831	5422	5802	9519	0	29574	0
3	Belize/8410229/2021	ncov	EPI_ISL_5456849	?	2021-06-07	North America	Belize	Belize	NA	North America	Belize	Belize	genome	29559	Human	70	Female	?	B.1.1.7	GRY	CML/Belize	Gorgas Memorial Institute of Health Studies	Gerhaldine Morazan et al	?	?	?	2021-10-24	NA	8823	5425	5800	9511	0	29559	0
4	Belize/8410523/2021	ncov	EPI_ISL_5456861	?	2021-07-07	North America	Belize	Belize	NA	North America	Belize	Belize	genome	29291	Human	1	Female	?	B.1.617.2	GK	CML/Belize	Gorgas Memorial Institute of Health Studies	Gerhaldine Morazan et al	?	?	?	2021-10-24	NA	8735	5353	5752	9451	0	29291	0
5	Belize/8410538/2021	ncov	EPI_ISL_5456870	?	2021-07-07	North America	Belize	Belize	NA	North America	Belize	Belize	genome	29599	Human	2	Male	?	B.1.617.2	GK	CML/Belize	Gorgas Memorial Institute of Health Studies	Gerhaldine Morazan et al	?	?	?	2021-10-24	NA	8840	5424	5807	9528	0	29599	0
6	Belize/8410578/2021	ncov	EPI_ISL_5456881	?	2021-07-07	North America	Belize	Belize	NA	North America	Belize	Belize	genome	29344	Human	2	Male	?	B.1.617.2	GK	CML/Belize	Gorgas Memorial Institute of Health Studies	Gerhaldine Morazan et al	?	?	?	2021-10-24	NA	8751	5359	5755	9436	43	29344	0.146538
7	Belize/8412290/2021	ncov	EPI_ISL_5456892	?	2021-08-07	North America	Belize	Belize	NA	North America	Belize	Belize	genome	29293	Human	4	Female	?	P.1.17	GR	CML/Belize	Gorgas Memorial Institute of Health Studies	Gerhaldine Morazan et al	?	?	?	2021-10-24	NA	7999	4924	5276	8603	2491	29293	8.503.738
8	Belize/8414148/2021	ncov	EPI_ISL_5456900	?	2021-07-17	North America	Belize	Belize	NA	North America	Belize	Belize	genome	29296	Human	28	Male	?	B.1.617.2	GK	CML/Belize	Gorgas Memorial Institute of Health Studies	Gerhaldine Morazan et al	?	?	?	2021-10-24	NA	8698	5331	5739	9425	103	29296	0.351584
9	Belize/8414181/2021	ncov	EPI_ISL_5456915	?	2021-07-16	North America	Belize	Belize	NA	North America	Belize	Belize	genome	29448	Human	20	Male	?	B.1.617.2	GK	CML/Belize	Gorgas Memorial Institute of Health Studies	Gerhaldine Morazan et al	?	?	?	2021-10-24	NA	8793	5392	5781	9482	0	29448	0
10	Belize/8414412/2021	ncov	EPI_ISL_5456923	?	2021-07-16	North America	Belize	Belize	NA	North America	Belize	Belize	genome	29611	Human	21	Female	?	A.2.5	G	CML/Belize	Gorgas Memorial Institute of Health Studies	Gerhaldine Morazan et al	?	?	?	2021-10-24	NA	8839	5424	5813	9535	0	29611	0
11	Belize/8414454/2021	ncov	EPI_ISL_5456931	?	2021-07-16	North America	Belize	Belize	NA	North America	Belize	Belize	genome	29560	Human	16	Male	?	A.2.5	G	CML/Belize	Gorgas Memorial Institute of Health Studies	Gerhaldine Morazan et al	?	?	?	2021-10-24	NA	8819	5417	5804	9520	0	29560	0
12	Belize/8414458/2021	ncov	EPI_ISL_5456938	?	2021-07-16	North America	Belize	Belize	NA	North America	Belize	Belize	genome	29611	Human	49	Male	?	A.2.5	G	CML/Belize	Gorgas Memorial Institute of Health Studies	Gerhaldine Morazan et al	?	?	?	2021-10-24	NA	8839	5423	5813	9536	0	29611	0
13	Belize/8414478/2021	ncov	EPI_ISL_5456948	?	2021-07-20	North America	Belize	Belize	NA	North America	Belize	Belize	genome	29574	Human	34	Male	?	B.1.617.2	GK	CML/Belize	Gorgas Memorial Institute of Health Studies	Gerhaldine Morazan et al	?	?	?	2021-10-24	NA	8830	5422	5803	9519	0	29574	0
14	Belize/8414480/2021	ncov	EPI_ISL_5456957	?	2021-07-20	North America	Belize	Belize	NA	North America	Belize	Belize	genome	29675	Human	31	Female	?	B.1.617.2	GK	CML/Belize	Gorgas Memorial Institute of Health Studies	Gerhaldine Morazan et al	?	?	?	2021-10-24	NA	8862	5444	5814	9555	0	29675	0
15	Belize/8414504/2021	ncov	EPI_ISL_5456962	?	2021-07-19	North America	Belize	Belize	NA	North America	Belize	Belize	genome	29593	Human	16	Female	?	XB	G	CML/Belize	Gorgas Memorial Institute of Health Studies	Gerhaldine Morazan et al	?	?	?	2021-10-24	NA	8833	5414	5811	9535	0	29593	0
16	Belize/8414538/2021	ncov	EPI_ISL_5456975	?	2021-07-20	North America	Belize	Belize	NA	North America	Belize	Belize	genome	29531	Human	43	Male	?	B.1.617.2	GK	CML/Belize	Gorgas Memorial Institute of Health Studies	Gerhaldine Morazan et al	?	?	?	2021-10-24	NA	8803	5404	5789	9499	36	29531	0.121906
17	Belize/8414548/2021	ncov	EPI_ISL_5456988	?	2021-07-19	North America	Belize	Belize	NA	North America	Belize	Belize	genome	29541	Human	32	Female	?	XB	G	CML/Belize	Gorgas Memorial Institute of Health Studies	Gerhaldine Morazan et al	?	?	?	2021-10-24	NA	8814	5405	5799	9523	0	29541	0
18	Belize/8414595/2021	ncov	EPI_ISL_5456996	?	2021-07-16	North America	Belize	Belize	NA	North America	Belize	Belize	genome	29641	Human	28	Female	?	A.2.5	G	CML/Belize	Gorgas Memorial Institute of Health Studies	Gerhaldine Morazan et al	?	?	?	2021-10-24	NA	8847	5437	5818	9539	0	29641	0
19	Belize/8414611/2021	ncov	EPI_ISL_5457002	?	2021-07-19	North America	Belize	Belize	NA	North America	Belize	Belize	genome	29599	Human	31	Male	?	AY.25	GK	CML/Belize	Gorgas Memorial Institute of Health Studies	Gerhaldine Morazan et al	?	?	?	2021-10-24	NA	8837	5424	5802	9536	0	29599	0
20	Belize/8414643/2021	ncov	EPI_ISL_5457017	?	2021-07-16	North America	Belize	Belize	NA	North America	Belize	Belize	genome	29526	Human	12	Male	?	A.2.5	G	CML/Belize	Gorgas Memorial Institute of Health Studies	Gerhaldine Morazan et al	?	?	?	2021-10-24	NA	8813	5410	5800	9503	0	29526	0
21	Belize/8414663/2021	ncov	EPI_ISL_5457026	?	2021-07-16	North America	Belize	Belize	NA	North America	Belize	Belize	genome	29581	Human	31	Male	?	A.2.5	G	CML/Belize	Gorgas Memorial Institute of Health Studies	Gerhaldine Morazan et al	?	?	?	2021-10-24	NA	8827	5421	5808	9525	0	29581	0
22	Belize/8414665/2021	ncov	EPI_ISL_5457043	?	2021-07-16	North America	Belize	Belize	NA	North America	Belize	Belize	genome	29503	Human	20	Female	?	A.2.5	G	CML/Belize	Gorgas Memorial Institute of Health Studies	Gerhaldine Morazan et al	?	?	?	2021-10-24	NA	8637	5283	5684	9276	623	29503	211.165
23	Belize/8414679/2021	ncov	EPI_ISL_5457053	?	2021-07-20	North America	Belize	Belize	NA	North America	Belize	Belize	genome	29586	Human	27	Female	?	AY.103	GK	CML/Belize	Gorgas Memorial Institute of Health Studies	Gerhaldine Morazan et al	?	?	?	2021-10-24	NA	8831	5422	5804	9529	0	29586	0
24	Belize/8414750/2021	ncov	EPI_ISL_5457061	?	2021-07-21	North America	Belize	Belize	NA	North America	Belize	Belize	genome	29463	Human	33	Male	?	B.1.617.2	GK	CML/Belize	Gorgas Memorial Institute of Health Studies	Gerhaldine Morazan et al	?	?	?	2021-10-24	NA	8796	5394	5785	9483	5	29463	0.01697
25	Belize/8414782/2021	ncov	EPI_ISL_5457074	?	2021-07-20	North America	Belize	Belize	NA	North America	Belize	Belize	genome	29657	Human	25	Male	?	XB	G	CML/Belize	Gorgas Memorial Institute of Health Studies	Gerhaldine Morazan et al	?	?	?	2021-10-24	NA	8857	5426	5822	9552	0	29657	0
26	Belize/8414784/2021	ncov	EPI_ISL_5457089	?	2021-07-20	North America	Belize	Belize	NA	North America	Belize	Belize	genome	29734	Human	38	Male	?	B.1.617.2	GK	CML/Belize	Gorgas Memorial Institute of Health Studies	Gerhaldine Morazan et al	?	?	?	2021-10-24	NA	8882	5460	5832	9560	0	29734	0
27	Belize/8414788/2021	ncov	EPI_ISL_5457102	?	2021-07-20	North America	Belize	Belize	NA	North America	Belize	Belize	genome	29693	Human	27	Female	?	XB	G	CML/Belize	Gorgas Memorial Institute of Health Studies	Gerhaldine Morazan et al	?	?	?	2021-10-24	NA	8864	5436	5834	9559	0	29693	0
28	Belize/8414790/2021	ncov	EPI_ISL_5457114	?	2021-07-20	North America	Belize	Belize	NA	North America	Belize	Belize	genome	29494	Human	20	Male	?	B.1.617.2	GK	CML/Belize	Gorgas Memorial Institute of Health Studies	Gerhaldine Morazan et al	?	?	?	2021-10-24	NA	8810	5406	5787	9491	0	29494	0
29	Belize/8414825/2021	ncov	EPI_ISL_5457126	?	2021-07-21	North America	Belize	Belize	NA	North America	Belize	Belize	genome	29522	Human	51	Male	?	B.1.1.7	GRY	CML/Belize	Gorgas Memorial Institute of Health Studies	Gerhaldine Morazan et al	?	?	?	2021-10-24	NA	8815	5412	5793	9502	0	29522	0
30	Belize/8414846/2021	ncov	EPI_ISL_5457132	?	2021-07-21	North America	Belize	Belize	NA	North America	Belize	Belize	genome	29576	Human	33	Male	?	AY.100	GK	CML/Belize	Gorgas Memorial Institute of Health Studies	Gerhaldine Morazan et al	?	?	?	2021-10-24	NA	8828	5419	5799	9530	0	29576	0
31	Belize/8414996/2021	ncov	EPI_ISL_5457145	?	2021-07-21	North America	Belize	Belize	NA	North America	Belize	Belize	genome	29443	Human	24	Female	?	AY.14	GK	CML/Belize	Gorgas Memorial Institute of Health Studies	Gerhaldine Morazan et al	?	?	?	2021-10-24	NA	8321	5134	5469	8960	1559	29443	5.294.977
32	Belize/8415013/2021	ncov	EPI_ISL_5457156	?	2021-07-22	North America	Belize	Belize	NA	North America	Belize	Belize	genome	29647	Human	34	Female	?	B.1.617.2	GK	CML/Belize	Gorgas Memorial Institute of Health Studies	Gerhaldine Morazan et al	?	?	?	2021-10-24	NA	8852	5436	5813	9546	0	29647	0
33	Belize/8415023/2021	ncov	EPI_ISL_5457162	?	2021-07-21	North America	Belize	Belize	NA	North America	Belize	Belize	genome	29663	Human	26	Male	?	AY.100	GK	CML/Belize	Gorgas Memorial Institute of Health Studies	Gerhaldine Morazan et al	?	?	?	2021-10-24	NA	8859	5432	5814	9557	1	29663	0.003371
34	Belize/8415096/2021	ncov	EPI_ISL_5457170	?	2021-07-21	North America	Belize	Belize	NA	North America	Belize	Belize	genome	29573	Human	17	Female	?	P.1.17	GR	CML/Belize	Gorgas Memorial Institute of Health Studies	Gerhaldine Morazan et al	?	?	?	2021-10-24	NA	8828	5421	5797	9527	0	29573	0
35	Belize/8415097/2021	ncov	EPI_ISL_5457188	?	2021-07-21	North America	Belize	Belize	NA	North America	Belize	Belize	genome	29654	Human	36	Female	?	P.1.17	GR	CML/Belize	Gorgas Memorial Institute of Health Studies	Gerhaldine Morazan et al	?	?	?	2021-10-24	NA	8857	5433	5812	9552	0	29654	0
36	Belize/8415100/2021	ncov	EPI_ISL_5457200	?	2021-07-21	North America	Belize	Belize	NA	North America	Belize	Belize	genome	29558	Human	10	Male	?	AY.103	GK	CML/Belize	Gorgas Memorial Institute of Health Studies	Gerhaldine Morazan et al	?	?	?	2021-10-24	NA	8822	5415	5799	9522	0	29558	0
37	Belize/8415105/2021	ncov	EPI_ISL_5457210	?	2021-07-21	North America	Belize	Belize	NA	North America	Belize	Belize	genome	29606	Human	15	Female	?	P.1.17	GR	CML/Belize	Gorgas Memorial Institute of Health Studies	Gerhaldine Morazan et al	?	?	?	2021-10-24	NA	8840	5424	5803	9539	0	29606	0
38	Belize/8415172/2021	ncov	EPI_ISL_5457219	?	2021-07-22	North America	Belize	Belize	NA	North America	Belize	Belize	genome	29550	Human	27	Female	?	AY.103	GK	CML/Belize	Gorgas Memorial Institute of Health Studies	Gerhaldine Morazan et al	?	?	?	2021-10-24	NA	8818	5416	5798	9518	0	29550	0
39	Belize/8415177/2021	ncov	EPI_ISL_5457222	?	2021-07-22	North America	Belize	Belize	NA	North America	Belize	Belize	genome	29597	Human	33	Female	?	XB	G	CML/Belize	Gorgas Memorial Institute of Health Studies	Gerhaldine Morazan et al	?	?	?	2021-10-24	NA	8836	5412	5808	9541	0	29597	0
40	Belize/8415290/2021	ncov	EPI_ISL_5457230	?	2021-07-22	North America	Belize	Belize	NA	North America	Belize	Belize	genome	29585	Human	41	Female	?	B.1.617.2	GK	CML/Belize	Gorgas Memorial Institute of Health Studies	Gerhaldine Morazan et al	?	?	?	2021-10-24	NA	8837	5420	5803	9525	0	29585	0
41	Belize/8415305/2021	ncov	EPI_ISL_5457237	?	2021-07-21	North America	Belize	Belize	NA	North America	Belize	Belize	genome	29659	Human	13	Male	?	XB	G	CML/Belize	Gorgas Memorial Institute of Health Studies	Gerhaldine Morazan et al	?	?	?	2021-10-24	NA	8855	5422	5822	9560	0	29659	0
42	Belize/8415323/2021	ncov	EPI_ISL_5457242	?	2021-07-21	North America	Belize	Belize	NA	North America	Belize	Belize	genome	29551	Human	56	Female	?	B.1.617.2	GK	CML/Belize	Gorgas Memorial Institute of Health Studies	Gerhaldine Morazan et al	?	?	?	2021-10-24	NA	8821	5416	5800	9514	0	29551	0
43	Belize/8415431/2021	ncov	EPI_ISL_5457247	?	2021-07-21	North America	Belize	Belize	NA	North America	Belize	Belize	genome	29607	Human	57	Female	?	A.2.5	G	CML/Belize	Gorgas Memorial Institute of Health Studies	Gerhaldine Morazan et al	?	?	?	2021-10-24	NA	8837	5424	5813	9533	0	29607	0
44	Belize/8415441/2021	ncov	EPI_ISL_5457248	?	2021-07-22	North America	Belize	Belize	NA	North America	Belize	Belize	genome	29597	Human	19	Female	?	P.1.17	GR	CML/Belize	Gorgas Memorial Institute of Health Studies	Gerhaldine Morazan et al	?	?	?	2021-10-24	NA	8837	5423	5802	9535	0	29597	0
45	Belize/8415447/2021	ncov	EPI_ISL_5457254	?	2021-07-22	North America	Belize	Belize	NA	North America	Belize	Belize	genome	29588	Human	50	Female	?	P.1.17	GR	CML/Belize	Gorgas Memorial Institute of Health Studies	Gerhaldine Morazan et al	?	?	?	2021-10-24	NA	8835	5423	5799	9531	0	29588	0
46	Belize/8415506/2021	ncov	EPI_ISL_5457262	?	2021-07-22	North America	Belize	Belize	NA	North America	Belize	Belize	genome	29599	Human	18	Female	?	B.1.617.2	GK	CML/Belize	Gorgas Memorial Institute of Health Studies	Gerhaldine Morazan et al	?	?	?	2021-10-24	NA	8838	5422	5808	9531	0	29599	0
47	Belize/8415509/2021	ncov	EPI_ISL_5457270	?	2021-07-22	North America	Belize	Belize	NA	North America	Belize	Belize	genome	29363	Human	16	Male	?	B.1.617.2	GK	CML/Belize	Gorgas Memorial Institute of Health Studies	Gerhaldine Morazan et al	?	?	?	2021-10-24	NA	8767	5371	5764	9461	0	29363	0
48	Belize/8415512/2021	ncov	EPI_ISL_5457278	?	2021-07-22	North America	Belize	Belize	NA	North America	Belize	Belize	genome	29492	Human	28	Female	?	B.1.617.2	GK	CML/Belize	Gorgas Memorial Institute of Health Studies	Gerhaldine Morazan et al	?	?	?	2021-10-24	NA	8806	5403	5790	9490	3	29492	0.010172
49	Belize/8415534/2021	ncov	EPI_ISL_5457288	?	2021-07-22	North America	Belize	Belize	NA	North America	Belize	Belize	genome	29574	Human	35	Female	?	XB	G	CML/Belize	Gorgas Memorial Institute of Health Studies	Gerhaldine Morazan et al	?	?	?	2021-10-24	NA	8827	5413	5807	9527	0	29574	0
50	Belize/8415535/2021	ncov	EPI_ISL_5457290	?	2021-07-22	North America	Belize	Belize	NA	North America	Belize	Belize	genome	29684	Human	18	Female	?	XB	G	CML/Belize	Gorgas Memorial Institute of Health Studies	Gerhaldine Morazan et al	?	?	?	2021-10-24	NA	8861	5433	5830	9560	0	29684	0
51	Belize/8415537/2021	ncov	EPI_ISL_5457296	?	2021-07-22	North America	Belize	Belize	NA	North America	Belize	Belize	genome	29594	Human	25	Female	?	B.1.631	G	CML/Belize	Gorgas Memorial Institute of Health Studies	Gerhaldine Morazan et al	?	?	?	2021-10-24	NA	8832	5417	5811	9534	0	29594	0
52	Belize/8415544/2021	ncov	EPI_ISL_5457303	?	2021-07-22	North America	Belize	Belize	NA	North America	Belize	Belize	genome	29499	Human	56	Male	?	B.1.617.2	GK	CML/Belize	Gorgas Memorial Institute of Health Studies	Gerhaldine Morazan et al	?	?	?	2021-10-24	NA	8809	5407	5793	9490	0	29499	0
53	Belize/8415547/2021	ncov	EPI_ISL_5457310	?	2021-07-22	North America	Belize	Belize	NA	North America	Belize	Belize	genome	29769	Human	35	Male	?	B.1.617.2	GK	CML/Belize	Gorgas Memorial Institute of Health Studies	Gerhaldine Morazan et al	?	?	?	2021-10-24	NA	8890	5463	5844	9570	2	29769	0.006718
54	Belize/8415602/2021	ncov	EPI_ISL_5457318	?	2021-07-22	North America	Belize	Belize	NA	North America	Belize	Belize	genome	29533	Human	49	Female	?	B.1.617.2	GK	CML/Belize	Gorgas Memorial Institute of Health Studies	Gerhaldine Morazan et al	?	?	?	2021-10-24	NA	8818	5411	5795	9509	0	29533	0
55	Belize/8415607/2021	ncov	EPI_ISL_5457325	?	2021-07-23	North America	Belize	Belize	NA	North America	Belize	Belize	genome	29599	Human	53	Male	?	B.1.617.2	GK	CML/Belize	Gorgas Memorial Institute of Health Studies	Gerhaldine Morazan et al	?	?	?	2021-10-24	NA	8839	5422	5807	9531	0	29599	0
56	Belize/8415608/2021	ncov	EPI_ISL_5457334	?	2021-07-23	North America	Belize	Belize	NA	North America	Belize	Belize	genome	29658	Human	47	Female	?	B.1.617.2	GK	CML/Belize	Gorgas Memorial Institute of Health Studies	Gerhaldine Morazan et al	?	?	?	2021-10-24	NA	8854	5432	5817	9543	12	29658	0.040461
57	Belize/8415623/2021	ncov	EPI_ISL_5457340	?	2021-07-23	North America	Belize	Belize	NA	North America	Belize	Belize	genome	29591	Human	9	Female	?	P.1.17	GR	CML/Belize	Gorgas Memorial Institute of Health Studies	Gerhaldine Morazan et al	?	?	?	2021-10-24	NA	8835	5423	5801	9532	0	29591	0
58	Belize/8415626/2021	ncov	EPI_ISL_5457349	?	2021-07-23	North America	Belize	Belize	NA	North America	Belize	Belize	genome	29703	Human	39	Male	?	P.1.17	GR	CML/Belize	Gorgas Memorial Institute of Health Studies	Gerhaldine Morazan et al	?	?	?	2021-10-24	NA	8865	5447	5822	9559	10	29703	0.033667
59	Belize/8415631/2021	ncov	EPI_ISL_5457353	?	2021-07-23	North America	Belize	Belize	NA	North America	Belize	Belize	genome	29729	Human	55	Female	?	P.1.17	GR	CML/Belize	Gorgas Memorial Institute of Health Studies	Gerhaldine Morazan et al	?	?	?	2021-10-24	NA	8859	5442	5828	9550	50	29729	0.168186
60	Belize/8415661/2021	ncov	EPI_ISL_5457355	?	2021-07-22	North America	Belize	Belize	NA	North America	Belize	Belize	genome	29519	Human	21	Female	?	A.2.5	G	CML/Belize	Gorgas Memorial Institute of Health Studies	Gerhaldine Morazan et al	?	?	?	2021-10-24	NA	8679	5325	5724	9331	460	29519	1.558.318
61	Belize/8415730/2021	ncov	EPI_ISL_5457361	?	2021-07-23	North America	Belize	Belize	NA	North America	Belize	Belize	genome	29489	Human	36	Female	?	XB	G	CML/Belize	Gorgas Memorial Institute of Health Studies	Gerhaldine Morazan et al	?	?	?	2021-10-24	NA	8804	5395	5792	9498	0	29489	0
62	Belize/8416167/2021	ncov	EPI_ISL_5457371	?	2021-07-26	North America	Belize	Belize	NA	North America	Belize	Belize	genome	29533	Human	38	Female	?	B.1.617.2	GK	CML/Belize	Gorgas Memorial Institute of Health Studies	Gerhaldine Morazan et al	?	?	?	2021-10-24	NA	8818	5413	5795	9507	0	29533	0
63	Belize/8416194/2021	ncov	EPI_ISL_5457384	?	2021-07-24	North America	Belize	Belize	NA	North America	Belize	Belize	genome	29287	Human	10	Female	?	B.1.617.2	GK	CML/Belize	Gorgas Memorial Institute of Health Studies	Gerhaldine Morazan et al	?	?	?	2021-10-24	NA	8646	5299	5666	9324	352	29287	1.201.898
64	Belize/8416211/2021	ncov	EPI_ISL_5457403	?	2021-07-25	North America	Belize	Belize	NA	North America	Belize	Belize	genome	29647	Human	37	Female	?	B.1.617.2	GK	CML/Belize	Gorgas Memorial Institute of Health Studies	Gerhaldine Morazan et al	?	?	?	2021-10-24	NA	8854	5438	5812	9543	0	29647	0
65	Belize/8416302/2021	ncov	EPI_ISL_5457412	?	2021-07-25	North America	Belize	Belize	NA	North America	Belize	Belize	genome	29295	Human	25	Female	?	B.1.631	G	CML/Belize	Gorgas Memorial Institute of Health Studies	Gerhaldine Morazan et al	?	?	?	2021-10-24	NA	8700	5336	5733	9421	105	29295	0.358423
66	Belize/8416312/2021	ncov	EPI_ISL_5457425	?	2021-07-25	North America	Belize	Belize	NA	North America	Belize	Belize	genome	29424	Human	31	Male	?	XB	G	CML/Belize	Gorgas Memorial Institute of Health Studies	Gerhaldine Morazan et al	?	?	?	2021-10-24	NA	8755	5363	5762	9445	99	29424	0.33646
67	Belize/8416371/2021	ncov	EPI_ISL_5457440	?	2021-07-26	North America	Belize	Belize	NA	North America	Belize	Belize	genome	29569	Human	15	Male	?	B.1.631	G	CML/Belize	Gorgas Memorial Institute of Health Studies	Gerhaldine Morazan et al	?	?	?	2021-10-24	NA	8824	5413	5806	9526	0	29569	0
68	Belize/8416418/2021	ncov	EPI_ISL_5457453	?	2021-07-27	North America	Belize	Belize	NA	North America	Belize	Belize	genome	29571	Human	16	Female	?	B.1.617.2	GK	CML/Belize	Gorgas Memorial Institute of Health Studies	Gerhaldine Morazan et al	?	?	?	2021-10-24	NA	8830	5423	5799	9519	0	29571	0
69	Belize/8416457/2021	ncov	EPI_ISL_5457465	?	2021-07-27	North America	Belize	Belize	NA	North America	Belize	Belize	genome	29583	Human	23	Male	?	P.1.17	GR	CML/Belize	Gorgas Memorial Institute of Health Studies	Gerhaldine Morazan et al	?	?	?	2021-10-24	NA	8831	5426	5797	9529	0	29583	0
70	Belize/8416603/2021	ncov	EPI_ISL_5457477	?	2021-07-27	North America	Belize	Belize	NA	North America	Belize	Belize	genome	29584	Human	15	Female	?	AY.103	GK	CML/Belize	Gorgas Memorial Institute of Health Studies	Gerhaldine Morazan et al	?	?	?	2021-10-24	NA	8831	5421	5804	9528	0	29584	0
71	Belize/8416605/2021	ncov	EPI_ISL_5457490	?	2021-07-27	North America	Belize	Belize	NA	North America	Belize	Belize	genome	29696	Human	40	Female	?	XB	G	CML/Belize	Gorgas Memorial Institute of Health Studies	Gerhaldine Morazan et al	?	?	?	2021-10-24	NA	8861	5438	5836	9561	0	29696	0
72	Belize/8416634/2021	ncov	EPI_ISL_5457499	?	2021-07-26	North America	Belize	Belize	NA	North America	Belize	Belize	genome	29506	Human	17	Female	?	P.1.17	GR	CML/Belize	Gorgas Memorial Institute of Health Studies	Gerhaldine Morazan et al	?	?	?	2021-10-24	NA	8811	5408	5785	9502	0	29506	0
73	Belize/8416724/2021	ncov	EPI_ISL_5457511	?	2021-07-28	North America	Belize	Belize	NA	North America	Belize	Belize	genome	29599	Human	11	Male	?	B.1.617.2	GK	CML/Belize	Gorgas Memorial Institute of Health Studies	Gerhaldine Morazan et al	?	?	?	2021-10-24	NA	8833	5412	5795	9515	44	29599	0.148654
74	Belize/8417014/2021	ncov	EPI_ISL_5457521	?	2021-07-28	North America	Belize	Belize	NA	North America	Belize	Belize	genome	29458	Human	6	Male	?	XB	G	CML/Belize	Gorgas Memorial Institute of Health Studies	Gerhaldine Morazan et al	?	?	?	2021-10-24	NA	8788	5388	5787	9495	0	29458	0
75	Belize/8417352/2021	ncov	EPI_ISL_5457535	?	2021-07-28	North America	Belize	Belize	NA	North America	Belize	Belize	genome	29737	Human	15	Male	?	B.1.617.2	GK	CML/Belize	Gorgas Memorial Institute of Health Studies	Gerhaldine Morazan et al	?	?	?	2021-10-24	NA	8881	5460	5834	9562	0	29737	0
76	Belize/8417723/2021	ncov	EPI_ISL_5457545	?	2021-07-30	North America	Belize	Belize	NA	North America	Belize	Belize	genome	29598	Human	10	Female	?	XB	G	CML/Belize	Gorgas Memorial Institute of Health Studies	Gerhaldine Morazan et al	?	?	?	2021-10-24	NA	8836	5413	5811	9538	0	29598	0
77	Belize/8417749/2021	ncov	EPI_ISL_5457556	?	2021-07-31	North America	Belize	Belize	NA	North America	Belize	Belize	genome	29606	Human	59	Female	?	P.1.17	GR	CML/Belize	Gorgas Memorial Institute of Health Studies	Gerhaldine Morazan et al	?	?	?	2021-10-24	NA	8839	5426	5801	9540	0	29606	0
78	Belize/8417802/2021	ncov	EPI_ISL_5457565	?	2021-07-30	North America	Belize	Belize	NA	North America	Belize	Belize	genome	29707	Human	41	Male	?	A.2.5	G	CML/Belize	Gorgas Memorial Institute of Health Studies	Gerhaldine Morazan et al	?	?	?	2021-10-24	NA	8868	5445	5836	9558	0	29707	0
79	Belize/8418023/2021	ncov	EPI_ISL_5457579	?	2021-07-31	North America	Belize	Belize	NA	North America	Belize	Belize	genome	29603	Human	77	Male	?	B.1.631	G	CML/Belize	Gorgas Memorial Institute of Health Studies	Gerhaldine Morazan et al	?	?	?	2021-10-24	NA	8837	5418	5810	9538	0	29603	0
80	Belize/8418208/2021	ncov	EPI_ISL_5457591	?	2021-08-03	North America	Belize	Belize	NA	North America	Belize	Belize	genome	29566	Human	11	Female	?	B.1.617.2	GK	CML/Belize	Gorgas Memorial Institute of Health Studies	Gerhaldine Morazan et al	?	?	?	2021-10-24	NA	8826	5420	5802	9518	0	29566	0
81	Belize/8418215/2021	ncov	EPI_ISL_5457604	?	2021-08-03	North America	Belize	Belize	NA	North America	Belize	Belize	genome	29270	Human	18	Male	?	AY.4	GK	CML/Belize	Gorgas Memorial Institute of Health Studies	Gerhaldine Morazan et al	?	?	?	2021-10-24	NA	8508	5228	5616	9226	692	29270	2.364.195
82	Belize/8689170-GMI/2021	ncov	EPI_ISL_11679422	?	2021-12-02	North America	Belize	Belize	NA	North America	Belize	Belize	genome	29776	Human	85	unknow	?	AY.4	GK	CML/Belize	Gorgas Memorial Institute of Health Studies	Aldo Sosa et al	?	?	?	2022-04-01	NA	8448	5155	5469	9000	1704	29776	572.273
83	Belize/8689170-ICGES/2021	ncov	EPI_ISL_10302108	?	2021-12-02	North America	Belize	Belize	NA	North America	Belize	Belize	genome	29776	Human	85	?	?	AY.4	GK	CML/Belize	Gorgas Memorial Institute of Health Studies	Juvencio Chan et al	?	?	?	2022-02-24	NA	8448	5155	5469	9000	1704	29776	572.273
84	Belize/8689517-GMI/2021	ncov	EPI_ISL_11679465	?	2021-12-03	North America	Belize	Belize	NA	North America	Belize	Belize	genome	29804	Human	5	unknow	?	AY.103	GK	CML/Belize	Gorgas Memorial Institute of Health Studies	Aldo Sosa et al	?	?	?	2022-04-01	NA	8899	5455	5854	9596	0	29804	0
85	Belize/8689517-ICGES/2021	ncov	EPI_ISL_10302056	?	2021-12-03	North America	Belize	Belize	NA	North America	Belize	Belize	genome	29804	Human	5	?	?	AY.103	GK	CML/Belize	Gorgas Memorial Institute of Health Studies	Juvencio Chan et al	?	?	?	2022-02-24	NA	8899	5455	5854	9596	0	29804	0
86	Belize/8730818-GMI/2021	ncov	EPI_ISL_11679466	?	2021-12-08	North America	Belize	Belize	NA	North America	Belize	Belize	genome	29833	Human	33	unknow	?	AY.4	GK	CML/Belize	Gorgas Memorial Institute of Health Studies	Aldo Sosa et al	?	?	?	2022-04-01	NA	8906	5464	5858	9605	0	29833	0
87	Belize/8730818-ICGES/2021	ncov	EPI_ISL_10302057	?	2021-12-08	North America	Belize	Belize	NA	North America	Belize	Belize	genome	29833	Human	33	?	?	AY.4	GK	CML/Belize	Gorgas Memorial Institute of Health Studies	Juvencio Chan et al	?	?	?	2022-02-24	NA	8906	5464	5858	9605	0	29833	0
88	Belize/8733067-GMI/2021	ncov	EPI_ISL_11679425	?	2021-12-20	North America	Belize	Belize	NA	North America	Belize	Belize	genome	29811	Human	35	unknow	?	BA.1.1	GRA	CML/Belize	Gorgas Memorial Institute of Health Studies	Aldo Sosa et al	?	?	?	2022-04-01	NA	8912	5466	5852	9581	0	29811	0
89	Belize/8733067-ICGES/2021	ncov	EPI_ISL_10302095	?	2021-12-20	North America	Belize	Belize	NA	North America	Belize	Belize	genome	29811	Human	35	?	?	BA.1.1	GRA	CML/Belize	Gorgas Memorial Institute of Health Studies	Juvencio Chan et al	?	?	?	2022-02-24	NA	8912	5466	5852	9581	0	29811	0
90	Belize/8733212-GMI/2021	ncov	EPI_ISL_11679467	?	2021-12-21	North America	Belize	Belize	NA	North America	Belize	Belize	genome	29827	Human	24	unknow	?	AY.4	GK	CML/Belize	Gorgas Memorial Institute of Health Studies	Aldo Sosa et al	?	?	?	2022-04-01	NA	8903	5463	5854	9607	0	29827	0
91	Belize/8733212-ICGES/2021	ncov	EPI_ISL_10302058	?	2021-12-21	North America	Belize	Belize	NA	North America	Belize	Belize	genome	29827	Human	24	?	?	AY.4	GK	CML/Belize	Gorgas Memorial Institute of Health Studies	Juvencio Chan et al	?	?	?	2022-02-24	NA	8903	5463	5854	9607	0	29827	0
92	Belize/8733237-GMI/2021	ncov	EPI_ISL_11679426	?	2021-12-21	North America	Belize	Belize	NA	North America	Belize	Belize	genome	29810	Human	14	unknow	?	BA.1.1	GRA	CML/Belize	Gorgas Memorial Institute of Health Studies	Aldo Sosa et al	?	?	?	2022-04-01	NA	8913	5467	5849	9581	0	29810	0
93	Belize/8733237-ICGES/2021	ncov	EPI_ISL_10302096	?	2021-12-21	North America	Belize	Belize	NA	North America	Belize	Belize	genome	29810	Human	14	?	?	BA.1.1	GRA	CML/Belize	Gorgas Memorial Institute of Health Studies	Juvencio Chan et al	?	?	?	2022-02-24	NA	8913	5467	5849	9581	0	29810	0
94	Belize/8733286-GMI/2021	ncov	EPI_ISL_11679468	?	2021-12-21	North America	Belize	Belize	NA	North America	Belize	Belize	genome	29805	Human	34	unknow	?	AY.4	GK	CML/Belize	Gorgas Memorial Institute of Health Studies	Aldo Sosa et al	?	?	?	2022-04-01	NA	8897	5457	5852	9599	0	29805	0
95	Belize/8733286-ICGES/2021	ncov	EPI_ISL_10302059	?	2021-12-21	North America	Belize	Belize	NA	North America	Belize	Belize	genome	29805	Human	34	?	?	AY.4	GK	CML/Belize	Gorgas Memorial Institute of Health Studies	Juvencio Chan et al	?	?	?	2022-02-24	NA	8897	5457	5852	9599	0	29805	0
96	Belize/8733389-GMI/2021	ncov	EPI_ISL_11679455	?	2021-12-22	North America	Belize	Belize	NA	North America	Belize	Belize	genome	29788	Human	30	unknow	?	BA.1.20	GRA	CML/Belize	Gorgas Memorial Institute of Health Studies	Aldo Sosa et al	?	?	?	2022-04-01	NA	8903	5458	5848	9579	0	29788	0
97	Belize/8733389-ICGES/2021	ncov	EPI_ISL_10302067	?	2021-12-22	North America	Belize	Belize	NA	North America	Belize	Belize	genome	29788	Human	30	?	?	BA.1.20	GRA	CML/Belize	Gorgas Memorial Institute of Health Studies	Juvencio Chan et al	?	?	?	2022-02-24	NA	8903	5458	5848	9579	0	29788	0
98	Belize/8733400-GMI/2021	ncov	EPI_ISL_11679469	?	2021-12-22	North America	Belize	Belize	NA	North America	Belize	Belize	genome	29826	Human	16	unknow	?	AY.4	GK	CML/Belize	Gorgas Memorial Institute of Health Studies	Aldo Sosa et al	?	?	?	2022-04-01	NA	8903	5464	5854	9605	0	29826	0
99	Belize/8733400-ICGES/2021	ncov	EPI_ISL_10302060	?	2021-12-22	North America	Belize	Belize	NA	North America	Belize	Belize	genome	29826	Human	16	?	?	AY.4	GK	CML/Belize	Gorgas Memorial Institute of Health Studies	Juvencio Chan et al	?	?	?	2022-02-24	NA	8903	5464	5854	9605	0	29826	0
100	Belize/8733408-GMI/2021	ncov	EPI_ISL_11679470	?	2021-12-22	North America	Belize	Belize	NA	North America	Belize	Belize	genome	29776	Human	37	unknow	?	AY.4	GK	CML/Belize	Gorgas Memorial Institute of Health Studies	Aldo Sosa et al	?	?	?	2022-04-01	NA	8843	5426	5800	9500	207	29776	0.695191
101	Belize/8733408-ICGES/2021	ncov	EPI_ISL_10302061	?	2021-12-22	North America	Belize	Belize	NA	North America	Belize	Belize	genome	29776	Human	37	?	?	AY.4	GK	CML/Belize	Gorgas Memorial Institute of Health Studies	Juvencio Chan et al	?	?	?	2022-02-24	NA	8843	5426	5800	9500	207	29776	0.695191
102	Belize/8733641-GMI/2021	ncov	EPI_ISL_11679420	?	2021-12-23	North America	Belize	Belize	NA	North America	Belize	Belize	genome	29758	Human	10	unknow	?	BA.1.1	GRA	CML/Belize	Gorgas Memorial Institute of Health Studies	Aldo Sosa et al	?	?	?	2022-04-01	NA	8732	5337	5722	9321	646	29758	2.170.845
103	Belize/8733641-ICGES/2021	ncov	EPI_ISL_10302110	?	2021-12-23	North America	Belize	Belize	NA	North America	Belize	Belize	genome	29758	Human	10	?	?	BA.1.1	GRA	CML/Belize	Gorgas Memorial Institute of Health Studies	Juvencio Chan et al	?	?	?	2022-02-24	NA	8732	5337	5722	9321	646	29758	2.170.845
104	Belize/8733643-GMI/2021	ncov	EPI_ISL_11679435	?	2021-12-23	North America	Belize	Belize	NA	North America	Belize	Belize	genome	29781	Human	2	unknow	?	BA.1.1	GRA	CML/Belize	Gorgas Memorial Institute of Health Studies	Aldo Sosa et al	?	?	?	2022-04-01	NA	8902	5464	5844	9571	0	29781	0
105	Belize/8733643-ICGES/2021	ncov	EPI_ISL_10302080	?	2021-12-23	North America	Belize	Belize	NA	North America	Belize	Belize	genome	29781	Human	2	?	?	BA.1.1	GRA	CML/Belize	Gorgas Memorial Institute of Health Studies	Juvencio Chan et al	?	?	?	2022-02-24	NA	8902	5464	5844	9571	0	29781	0
106	Belize/8733646-GMI/2021	ncov	EPI_ISL_11679427	?	2021-12-23	North America	Belize	Belize	NA	North America	Belize	Belize	genome	29809	Human	6	unknow	?	BA.1.1	GRA	CML/Belize	Gorgas Memorial Institute of Health Studies	Aldo Sosa et al	?	?	?	2022-04-01	NA	8911	5466	5850	9582	0	29809	0
107	Belize/8733646-ICGES/2021	ncov	EPI_ISL_10302097	?	2021-12-23	North America	Belize	Belize	NA	North America	Belize	Belize	genome	29809	Human	6	?	?	BA.1.1	GRA	CML/Belize	Gorgas Memorial Institute of Health Studies	Juvencio Chan et al	?	?	?	2022-02-24	NA	8911	5466	5850	9582	0	29809	0
108	Belize/8733657-GMI/2021	ncov	EPI_ISL_11679485	?	2021-12-23	North America	Belize	Belize	NA	North America	Belize	Belize	genome	29792	Human	12	unknow	?	BA.1.1	GRA	CML/Belize	Gorgas Memorial Institute of Health Studies	Aldo Sosa et al	?	?	?	2022-04-01	NA	8902	5457	5849	9584	0	29792	0
109	Belize/8733657-ICGES/2021	ncov	EPI_ISL_10302044	?	2021-12-23	North America	Belize	Belize	NA	North America	Belize	Belize	genome	29792	Human	12	?	?	BA.1.1	GRA	CML/Belize	Gorgas Memorial Institute of Health Studies	Juvencio Chan et al	?	?	?	2022-02-24	NA	8902	5457	5849	9584	0	29792	0
110	Belize/8734101-GMI/2021	ncov	EPI_ISL_11679456	?	2021-12-27	North America	Belize	Belize	NA	North America	Belize	Belize	genome	29809	Human	31	unknow	?	BA.1.1	GRA	CML/Belize	Gorgas Memorial Institute of Health Studies	Aldo Sosa et al	?	?	?	2022-04-01	NA	8909	5468	5849	9583	0	29809	0
111	Belize/8734101-ICGES/2021	ncov	EPI_ISL_10302068	?	2021-12-27	North America	Belize	Belize	NA	North America	Belize	Belize	genome	29809	Human	31	?	?	BA.1.1	GRA	CML/Belize	Gorgas Memorial Institute of Health Studies	Juvencio Chan et al	?	?	?	2022-02-24	NA	8909	5468	5849	9583	0	29809	0
112	Belize/8734154-GMI/2021	ncov	EPI_ISL_11679436	?	2021-12-26	North America	Belize	Belize	NA	North America	Belize	Belize	genome	29811	Human	28	unknow	?	BA.1	GRA	CML/Belize	Gorgas Memorial Institute of Health Studies	Aldo Sosa et al	?	?	?	2022-04-01	NA	8910	5468	5852	9581	0	29811	0
113	Belize/8734154-ICGES/2021	ncov	EPI_ISL_10302081	?	2021-12-26	North America	Belize	Belize	NA	North America	Belize	Belize	genome	29811	Human	28	?	?	BA.1	GRA	CML/Belize	Gorgas Memorial Institute of Health Studies	Juvencio Chan et al	?	?	?	2022-02-24	NA	8910	5468	5852	9581	0	29811	0
114	Belize/8734180-GMI/2021	ncov	EPI_ISL_11679471	?	2021-12-27	North America	Belize	Belize	NA	North America	Belize	Belize	genome	29801	Human	1	unknow	?	AY.100	GK	CML/Belize	Gorgas Memorial Institute of Health Studies	Aldo Sosa et al	?	?	?	2022-04-01	NA	8897	5457	5848	9599	0	29801	0
115	Belize/8734180-ICGES/2021	ncov	EPI_ISL_10302062	?	2021-12-27	North America	Belize	Belize	NA	North America	Belize	Belize	genome	29801	Human	0	?	?	AY.100	GK	CML/Belize	Gorgas Memorial Institute of Health Studies	Juvencio Chan et al	?	?	?	2022-02-24	NA	8897	5457	5848	9599	0	29801	0
116	Belize/8734185-GMI/2021	ncov	EPI_ISL_11679437	?	2021-12-30	North America	Belize	Belize	NA	North America	Belize	Belize	genome	29789	Human	61	unknow	?	BA.1	GRA	CML/Belize	Gorgas Memorial Institute of Health Studies	Aldo Sosa et al	?	?	?	2022-04-01	NA	8904	5460	5849	9576	0	29789	0
117	Belize/8734185-ICGES/2021	ncov	EPI_ISL_10302082	?	2021-12-30	North America	Belize	Belize	NA	North America	Belize	Belize	genome	29789	Human	61	?	?	BA.1	GRA	CML/Belize	Gorgas Memorial Institute of Health Studies	Juvencio Chan et al	?	?	?	2022-02-24	NA	8904	5460	5849	9576	0	29789	0
118	Belize/8734204-GMI/2021	ncov	EPI_ISL_11679474	?	2021-12-28	North America	Belize	Belize	NA	North America	Belize	Belize	genome	29780	Human	18	unknow	?	BA.1.20	GRA	CML/Belize	Gorgas Memorial Institute of Health Studies	Aldo Sosa et al	?	?	?	2022-04-01	NA	8900	5456	5846	9578	0	29780	0
119	Belize/8734204-ICGES/2021	ncov	EPI_ISL_10302045	?	2021-12-28	North America	Belize	Belize	NA	North America	Belize	Belize	genome	29780	Human	18	?	?	BA.1.20	GRA	CML/Belize	Gorgas Memorial Institute of Health Studies	Juvencio Chan et al	?	?	?	2022-02-24	NA	8900	5456	5846	9578	0	29780	0
120	Belize/8734241-GMI/2021	ncov	EPI_ISL_11679451	?	2021-12-28	North America	Belize	Belize	NA	North America	Belize	Belize	genome	29797	Human	60	unknow	?	BA.1.1	GRA	CML/Belize	Gorgas Memorial Institute of Health Studies	Aldo Sosa et al	?	?	?	2022-04-01	NA	8905	5458	5851	9583	0	29797	0
121	Belize/8734241-ICGES/2021	ncov	EPI_ISL_10302076	?	2021-12-28	North America	Belize	Belize	NA	North America	Belize	Belize	genome	29797	Human	60	?	?	BA.1.1	GRA	CML/Belize	Gorgas Memorial Institute of Health Studies	Juvencio Chan et al	?	?	?	2022-02-24	NA	8905	5458	5851	9583	0	29797	0
122	Belize/8734258-GMI/2021	ncov	EPI_ISL_11679438	?	2021-12-28	North America	Belize	Belize	NA	North America	Belize	Belize	genome	29811	Human	55	unknow	?	BA.1.1	GRA	CML/Belize	Gorgas Memorial Institute of Health Studies	Aldo Sosa et al	?	?	?	2022-04-01	NA	8909	5467	5853	9582	0	29811	0
123	Belize/8734258-ICGES/2021	ncov	EPI_ISL_10302083	?	2021-12-28	North America	Belize	Belize	NA	North America	Belize	Belize	genome	29811	Human	55	?	?	BA.1.1	GRA	CML/Belize	Gorgas Memorial Institute of Health Studies	Juvencio Chan et al	?	?	?	2022-02-24	NA	8909	5467	5853	9582	0	29811	0
124	Belize/8734259-GMI/2021	ncov	EPI_ISL_11679452	?	2021-12-28	North America	Belize	Belize	NA	North America	Belize	Belize	genome	29821	Human	27	unknow	?	BA.1.1	GRA	CML/Belize	Gorgas Memorial Institute of Health Studies	Aldo Sosa et al	?	?	?	2022-04-01	NA	8909	5468	5856	9588	0	29821	0
125	Belize/8734259-ICGES/2021	ncov	EPI_ISL_10302077	?	2021-12-28	North America	Belize	Belize	NA	North America	Belize	Belize	genome	29821	Human	27	?	?	BA.1.1	GRA	CML/Belize	Gorgas Memorial Institute of Health Studies	Juvencio Chan et al	?	?	?	2022-02-24	NA	8909	5468	5856	9588	0	29821	0
126	Belize/8734288-GMI/2021	ncov	EPI_ISL_11679439	?	2021-12-29	North America	Belize	Belize	NA	North America	Belize	Belize	genome	29808	Human	32	unknow	?	BA.1.1	GRA	CML/Belize	Gorgas Memorial Institute of Health Studies	Aldo Sosa et al	?	?	?	2022-04-01	NA	8907	5467	5852	9582	0	29808	0
127	Belize/8734288-ICGES/2021	ncov	EPI_ISL_10302084	?	2021-12-29	North America	Belize	Belize	NA	North America	Belize	Belize	genome	29808	Human	32	?	?	BA.1.1	GRA	CML/Belize	Gorgas Memorial Institute of Health Studies	Juvencio Chan et al	?	?	?	2022-02-24	NA	8907	5467	5852	9582	0	29808	0
128	Belize/8734304-GMI/2021	ncov	EPI_ISL_11679440	?	2021-12-28	North America	Belize	Belize	NA	North America	Belize	Belize	genome	29807	Human	53	unknow	?	BA.1.1	GRA	CML/Belize	Gorgas Memorial Institute of Health Studies	Aldo Sosa et al	?	?	?	2022-04-01	NA	8908	5465	5851	9583	0	29807	0
129	Belize/8734304-ICGES/2021	ncov	EPI_ISL_10302085	?	2021-12-28	North America	Belize	Belize	NA	North America	Belize	Belize	genome	29807	Human	53	?	?	BA.1.1	GRA	CML/Belize	Gorgas Memorial Institute of Health Studies	Juvencio Chan et al	?	?	?	2022-02-24	NA	8908	5465	5851	9583	0	29807	0
130	Belize/8734311-GMI/2021	ncov	EPI_ISL_11679441	?	2021-12-28	North America	Belize	Belize	NA	North America	Belize	Belize	genome	29810	Human	31	unknow	?	BA.1.1	GRA	CML/Belize	Gorgas Memorial Institute of Health Studies	Aldo Sosa et al	?	?	?	2022-04-01	NA	8910	5465	5851	9584	0	29810	0
131	Belize/8734311-ICGES/2021	ncov	EPI_ISL_10302086	?	2021-12-28	North America	Belize	Belize	NA	North America	Belize	Belize	genome	29810	Human	31	?	?	BA.1.1	GRA	CML/Belize	Gorgas Memorial Institute of Health Studies	Juvencio Chan et al	?	?	?	2022-02-24	NA	8910	5465	5851	9584	0	29810	0
132	Belize/8734325-GMI/2021	ncov	EPI_ISL_11679457	?	2021-12-29	North America	Belize	Belize	NA	North America	Belize	Belize	genome	29758	Human	39	unknow	?	BA.1.1	GRA	CML/Belize	Gorgas Memorial Institute of Health Studies	Aldo Sosa et al	?	?	?	2022-04-01	NA	8893	5454	5840	9559	12	29758	0.040325
133	Belize/8734325-ICGES/2021	ncov	EPI_ISL_10302069	?	2021-12-29	North America	Belize	Belize	NA	North America	Belize	Belize	genome	29758	Human	39	?	?	BA.1.1	GRA	CML/Belize	Gorgas Memorial Institute of Health Studies	Juvencio Chan et al	?	?	?	2022-02-24	NA	8893	5454	5840	9559	12	29758	0.040325
134	Belize/8734350-GMI/2021	ncov	EPI_ISL_11679475	?	2021-12-28	North America	Belize	Belize	NA	North America	Belize	Belize	genome	29753	Human	26	unknow	?	BA.1.1	GRA	CML/Belize	Gorgas Memorial Institute of Health Studies	Aldo Sosa et al	?	?	?	2022-04-01	NA	8893	5452	5841	9567	0	29753	0
135	Belize/8734350-ICGES/2021	ncov	EPI_ISL_10302046	?	2021-12-28	North America	Belize	Belize	NA	North America	Belize	Belize	genome	29753	Human	26	?	?	BA.1.1	GRA	CML/Belize	Gorgas Memorial Institute of Health Studies	Juvencio Chan et al	?	?	?	2022-02-24	NA	8893	5452	5841	9567	0	29753	0
136	Belize/8734360-GMI/2021	ncov	EPI_ISL_11679442	?	2021-12-28	North America	Belize	Belize	NA	North America	Belize	Belize	genome	29787	Human	22	unknow	?	BA.1.20	GRA	CML/Belize	Gorgas Memorial Institute of Health Studies	Aldo Sosa et al	?	?	?	2022-04-01	NA	8904	5458	5850	9575	0	29787	0
137	Belize/8734360-ICGES/2021	ncov	EPI_ISL_10302087	?	2021-12-28	North America	Belize	Belize	NA	North America	Belize	Belize	genome	29787	Human	22	?	?	BA.1.20	GRA	CML/Belize	Gorgas Memorial Institute of Health Studies	Juvencio Chan et al	?	?	?	2022-02-24	NA	8904	5458	5850	9575	0	29787	0
138	Belize/8734361-GMI/2021	ncov	EPI_ISL_11679476	?	2021-12-28	North America	Belize	Belize	NA	North America	Belize	Belize	genome	29752	Human	22	unknow	?	BA.1	GRA	CML/Belize	Gorgas Memorial Institute of Health Studies	Aldo Sosa et al	?	?	?	2022-04-01	NA	8893	5451	5841	9567	0	29752	0
139	Belize/8734361-ICGES/2021	ncov	EPI_ISL_10302047	?	2021-12-28	North America	Belize	Belize	NA	North America	Belize	Belize	genome	29752	Human	22	?	?	BA.1	GRA	CML/Belize	Gorgas Memorial Institute of Health Studies	Juvencio Chan et al	?	?	?	2022-02-24	NA	8893	5451	5841	9567	0	29752	0
140	Belize/8734362-GMI/2021	ncov	EPI_ISL_11679443	?	2021-12-28	North America	Belize	Belize	NA	North America	Belize	Belize	genome	29787	Human	49	unknow	?	BA.1.1	GRA	CML/Belize	Gorgas Memorial Institute of Health Studies	Aldo Sosa et al	?	?	?	2022-04-01	NA	8906	5459	5848	9574	0	29787	0
141	Belize/8734362-ICGES/2021	ncov	EPI_ISL_10302088	?	2021-12-28	North America	Belize	Belize	NA	North America	Belize	Belize	genome	29787	Human	49	?	?	BA.1.1	GRA	CML/Belize	Gorgas Memorial Institute of Health Studies	Juvencio Chan et al	?	?	?	2022-02-24	NA	8906	5459	5848	9574	0	29787	0
142	Belize/8734374-GMI/2021	ncov	EPI_ISL_11679477	?	2021-12-28	North America	Belize	Belize	NA	North America	Belize	Belize	genome	29780	Human	54	unknow	?	BA.1.1	GRA	CML/Belize	Gorgas Memorial Institute of Health Studies	Aldo Sosa et al	?	?	?	2022-04-01	NA	8901	5457	5845	9577	0	29780	0
143	Belize/8734374-ICGES/2021	ncov	EPI_ISL_10302048	?	2021-12-28	North America	Belize	Belize	NA	North America	Belize	Belize	genome	29780	Human	54	?	?	BA.1.1	GRA	CML/Belize	Gorgas Memorial Institute of Health Studies	Juvencio Chan et al	?	?	?	2022-02-24	NA	8901	5457	5845	9577	0	29780	0
144	Belize/8734379-GMI/2021	ncov	EPI_ISL_11679478	?	2021-12-28	North America	Belize	Belize	NA	North America	Belize	Belize	genome	29808	Human	45	unknow	?	BA.1.1	GRA	CML/Belize	Gorgas Memorial Institute of Health Studies	Aldo Sosa et al	?	?	?	2022-04-01	NA	8908	5464	5849	9587	0	29808	0
145	Belize/8734379-ICGES/2021	ncov	EPI_ISL_10302049	?	2021-12-28	North America	Belize	Belize	NA	North America	Belize	Belize	genome	29808	Human	45	?	?	BA.1.1	GRA	CML/Belize	Gorgas Memorial Institute of Health Studies	Juvencio Chan et al	?	?	?	2022-02-24	NA	8908	5464	5849	9587	0	29808	0
146	Belize/8734382-GMI/2021	ncov	EPI_ISL_11679444	?	2021-12-28	North America	Belize	Belize	NA	North America	Belize	Belize	genome	29790	Human	31	unknow	?	BA.1.1	GRA	CML/Belize	Gorgas Memorial Institute of Health Studies	Aldo Sosa et al	?	?	?	2022-04-01	NA	8906	5458	5850	9576	0	29790	0
147	Belize/8734382-ICGES/2021	ncov	EPI_ISL_10302089	?	2021-12-28	North America	Belize	Belize	NA	North America	Belize	Belize	genome	29790	Human	31	?	?	BA.1.1	GRA	CML/Belize	Gorgas Memorial Institute of Health Studies	Juvencio Chan et al	?	?	?	2022-02-24	NA	8906	5458	5850	9576	0	29790	0
148	Belize/8734389-GMI/2021	ncov	EPI_ISL_11679486	?	2021-12-25	North America	Belize	Belize	NA	North America	Belize	Belize	genome	29807	Human	43	unknow	?	AY.100	GK	CML/Belize	Gorgas Memorial Institute of Health Studies	Aldo Sosa et al	?	?	?	2022-04-01	NA	8898	5454	5849	9606	0	29807	0
149	Belize/8734389-ICGES/2021	ncov	EPI_ISL_10302043	?	2021-12-25	North America	Belize	Belize	NA	North America	Belize	Belize	genome	29807	Human	43	?	?	AY.100	GK	CML/Belize	Gorgas Memorial Institute of Health Studies	Juvencio Chan et al	?	?	?	2022-02-24	NA	8898	5454	5849	9606	0	29807	0
150	Belize/8734452-GMI/2021	ncov	EPI_ISL_11679479	?	2021-12-29	North America	Belize	Belize	NA	North America	Belize	Belize	genome	29780	Human	29	unknow	?	BA.1.1	GRA	CML/Belize	Gorgas Memorial Institute of Health Studies	Aldo Sosa et al	?	?	?	2022-04-01	NA	8901	5456	5845	9578	0	29780	0
151	Belize/8734452-ICGES/2021	ncov	EPI_ISL_10302050	?	2021-12-29	North America	Belize	Belize	NA	North America	Belize	Belize	genome	29780	Human	29	?	?	BA.1.1	GRA	CML/Belize	Gorgas Memorial Institute of Health Studies	Juvencio Chan et al	?	?	?	2022-02-24	NA	8901	5456	5845	9578	0	29780	0
152	Belize/8734537-GMI/2021	ncov	EPI_ISL_11679445	?	2021-12-29	North America	Belize	Belize	NA	North America	Belize	Belize	genome	29787	Human	2	unknow	?	BA.1.1	GRA	CML/Belize	Gorgas Memorial Institute of Health Studies	Aldo Sosa et al	?	?	?	2022-04-01	NA	8905	5458	5849	9575	0	29787	0
153	Belize/8734537-ICGES/2021	ncov	EPI_ISL_10302090	?	2021-12-29	North America	Belize	Belize	NA	North America	Belize	Belize	genome	29787	Human	2	?	?	BA.1.1	GRA	CML/Belize	Gorgas Memorial Institute of Health Studies	Juvencio Chan et al	?	?	?	2022-02-24	NA	8905	5458	5849	9575	0	29787	0
154	Belize/8734551-GMI/2021	ncov	EPI_ISL_11679446	?	2021-12-29	North America	Belize	Belize	NA	North America	Belize	Belize	genome	29809	Human	26	unknow	?	BA.1.1	GRA	CML/Belize	Gorgas Memorial Institute of Health Studies	Aldo Sosa et al	?	?	?	2022-04-01	NA	8909	5467	5852	9581	0	29809	0
155	Belize/8734551-ICGES/2021	ncov	EPI_ISL_10302091	?	2021-12-29	North America	Belize	Belize	NA	North America	Belize	Belize	genome	29809	Human	26	?	?	BA.1.1	GRA	CML/Belize	Gorgas Memorial Institute of Health Studies	Juvencio Chan et al	?	?	?	2022-02-24	NA	8909	5467	5852	9581	0	29809	0
156	Belize/8734553-GMI/2021	ncov	EPI_ISL_11679458	?	2021-12-29	North America	Belize	Belize	NA	North America	Belize	Belize	genome	29793	Human	27	unknow	?	BA.1.1	GRA	CML/Belize	Gorgas Memorial Institute of Health Studies	Aldo Sosa et al	?	?	?	2022-04-01	NA	8907	5459	5846	9581	0	29793	0
157	Belize/8734553-ICGES/2021	ncov	EPI_ISL_10302070	?	2021-12-29	North America	Belize	Belize	NA	North America	Belize	Belize	genome	29793	Human	27	?	?	BA.1.1	GRA	CML/Belize	Gorgas Memorial Institute of Health Studies	Juvencio Chan et al	?	?	?	2022-02-24	NA	8907	5459	5846	9581	0	29793	0
158	Belize/8734586-GMI/2021	ncov	EPI_ISL_11679459	?	2021-12-29	North America	Belize	Belize	NA	North America	Belize	Belize	genome	29788	Human	53	unknow	?	BA.1.1	GRA	CML/Belize	Gorgas Memorial Institute of Health Studies	Aldo Sosa et al	?	?	?	2022-04-01	NA	8904	5457	5847	9580	0	29788	0
159	Belize/8734586-ICGES/2021	ncov	EPI_ISL_10302071	?	2021-12-29	North America	Belize	Belize	NA	North America	Belize	Belize	genome	29788	Human	53	?	?	BA.1.1	GRA	CML/Belize	Gorgas Memorial Institute of Health Studies	Juvencio Chan et al	?	?	?	2022-02-24	NA	8904	5457	5847	9580	0	29788	0
160	Belize/8734591-GMI/2021	ncov	EPI_ISL_11679463	?	2021-12-29	North America	Belize	Belize	NA	North America	Belize	Belize	genome	29794	Human	33	unknow	?	BA.1.15	GRA	CML/Belize	Gorgas Memorial Institute of Health Studies	Aldo Sosa et al	?	?	?	2022-04-01	NA	8901	5460	5852	9581	0	29794	0
161	Belize/8734591-ICGES/2021	ncov	EPI_ISL_10302065	?	2021-12-29	North America	Belize	Belize	NA	North America	Belize	Belize	genome	29794	Human	33	?	?	BA.1.15	GRA	CML/Belize	Gorgas Memorial Institute of Health Studies	Juvencio Chan et al	?	?	?	2022-02-24	NA	8901	5460	5852	9581	0	29794	0
162	Belize/8734592-GMI/2021	ncov	EPI_ISL_11679480	?	2021-12-29	North America	Belize	Belize	NA	North America	Belize	Belize	genome	29752	Human	46	unknow	?	BA.1.15	GRA	CML/Belize	Gorgas Memorial Institute of Health Studies	Aldo Sosa et al	?	?	?	2022-04-01	NA	8840	5411	5799	9462	240	29752	0.806668
163	Belize/8734592-ICGES/2021	ncov	EPI_ISL_10302051	?	2021-12-29	North America	Belize	Belize	NA	North America	Belize	Belize	genome	29752	Human	46	?	?	BA.1.15	GRA	CML/Belize	Gorgas Memorial Institute of Health Studies	Juvencio Chan et al	?	?	?	2022-02-24	NA	8840	5411	5799	9462	240	29752	0.806668
164	Belize/8734597-GMI/2021	ncov	EPI_ISL_11679481	?	2021-12-29	North America	Belize	Belize	NA	North America	Belize	Belize	genome	29783	Human	45	unknow	?	BA.1.20	GRA	CML/Belize	Gorgas Memorial Institute of Health Studies	Aldo Sosa et al	?	?	?	2022-04-01	NA	8897	5453	5842	9574	17	29783	0.05708
165	Belize/8734597-ICGES/2021	ncov	EPI_ISL_10302052	?	2021-12-29	North America	Belize	Belize	NA	North America	Belize	Belize	genome	29783	Human	45	?	?	BA.1.20	GRA	CML/Belize	Gorgas Memorial Institute of Health Studies	Juvencio Chan et al	?	?	?	2022-02-24	NA	8897	5453	5842	9574	17	29783	0.05708
166	Belize/8734614-GMI/2021	ncov	EPI_ISL_11679428	?	2021-12-29	North America	Belize	Belize	NA	North America	Belize	Belize	genome	29815	Human	28	unknow	?	BA.1.1	GRA	CML/Belize	Gorgas Memorial Institute of Health Studies	Aldo Sosa et al	?	?	?	2022-04-01	NA	8916	5467	5850	9582	0	29815	0
167	Belize/8734614-ICGES/2021	ncov	EPI_ISL_10302098	?	2021-12-29	North America	Belize	Belize	NA	North America	Belize	Belize	genome	29815	Human	28	?	?	BA.1.1	GRA	CML/Belize	Gorgas Memorial Institute of Health Studies	Juvencio Chan et al	?	?	?	2022-02-24	NA	8916	5467	5850	9582	0	29815	0
168	Belize/8734643-GMI/2021	ncov	EPI_ISL_11679482	?	2021-12-28	North America	Belize	Belize	NA	North America	Belize	Belize	genome	29778	Human	25	unknow	?	BA.1.1	GRA	CML/Belize	Gorgas Memorial Institute of Health Studies	Aldo Sosa et al	?	?	?	2022-04-01	NA	8899	5458	5845	9576	0	29778	0
169	Belize/8734643-ICGES/2021	ncov	EPI_ISL_10302053	?	2021-12-28	North America	Belize	Belize	NA	North America	Belize	Belize	genome	29778	Human	25	?	?	BA.1.1	GRA	CML/Belize	Gorgas Memorial Institute of Health Studies	Juvencio Chan et al	?	?	?	2022-02-24	NA	8899	5458	5845	9576	0	29778	0
170	Belize/8734689-GMI/2021	ncov	EPI_ISL_11679447	?	2021-12-30	North America	Belize	Belize	NA	North America	Belize	Belize	genome	29812	Human	21	unknow	?	BA.1.1	GRA	CML/Belize	Gorgas Memorial Institute of Health Studies	Aldo Sosa et al	?	?	?	2022-04-01	NA	8913	5468	5850	9581	0	29812	0
171	Belize/8734689-ICGES/2021	ncov	EPI_ISL_10302092	?	2021-12-30	North America	Belize	Belize	NA	North America	Belize	Belize	genome	29812	Human	21	?	?	BA.1.1	GRA	CML/Belize	Gorgas Memorial Institute of Health Studies	Juvencio Chan et al	?	?	?	2022-02-24	NA	8913	5468	5850	9581	0	29812	0
172	Belize/8734703-GMI/2021	ncov	EPI_ISL_11679472	?	2021-12-29	North America	Belize	Belize	NA	North America	Belize	Belize	genome	29830	Human	40	unknow	?	AY.100	GK	CML/Belize	Gorgas Memorial Institute of Health Studies	Aldo Sosa et al	?	?	?	2022-04-01	NA	8907	5467	5851	9605	0	29830	0
173	Belize/8734703-ICGES/2021	ncov	EPI_ISL_10302063	?	2021-12-29	North America	Belize	Belize	NA	North America	Belize	Belize	genome	29830	Human	40	?	?	AY.100	GK	CML/Belize	Gorgas Memorial Institute of Health Studies	Juvencio Chan et al	?	?	?	2022-02-24	NA	8907	5467	5851	9605	0	29830	0
174	Belize/8734728-GMI/2021	ncov	EPI_ISL_11679460	?	2021-12-29	North America	Belize	Belize	NA	North America	Belize	Belize	genome	29798	Human	36	unknow	?	BA.1.1	GRA	CML/Belize	Gorgas Memorial Institute of Health Studies	Aldo Sosa et al	?	?	?	2022-04-01	NA	8903	5460	5848	9587	0	29798	0
175	Belize/8734728-ICGES/2021	ncov	EPI_ISL_10302072	?	2021-12-29	North America	Belize	Belize	NA	North America	Belize	Belize	genome	29798	Human	36	?	?	BA.1.1	GRA	CML/Belize	Gorgas Memorial Institute of Health Studies	Juvencio Chan et al	?	?	?	2022-02-24	NA	8903	5460	5848	9587	0	29798	0
176	Belize/8734731-GMI/2021	ncov	EPI_ISL_11679473	?	2021-12-29	North America	Belize	Belize	NA	North America	Belize	Belize	genome	29830	Human	18	unknow	?	AY.100	GK	CML/Belize	Gorgas Memorial Institute of Health Studies	Aldo Sosa et al	?	?	?	2022-04-01	NA	8906	5466	5851	9607	0	29830	0
177	Belize/8734731-ICGES/2021	ncov	EPI_ISL_10302064	?	2021-12-29	North America	Belize	Belize	NA	North America	Belize	Belize	genome	29830	Human	18	?	?	AY.100	GK	CML/Belize	Gorgas Memorial Institute of Health Studies	Juvencio Chan et al	?	?	?	2022-02-24	NA	8906	5466	5851	9607	0	29830	0
178	Belize/8734761-GMI/2021	ncov	EPI_ISL_11679421	?	2021-12-29	North America	Belize	Belize	NA	North America	Belize	Belize	genome	29782	Human	28	unknow	?	AY.4	GK	CML/Belize	Gorgas Memorial Institute of Health Studies	Aldo Sosa et al	?	?	?	2022-04-01	NA	8102	4958	5264	8651	2807	29782	9.425.156
179	Belize/8734761-ICGES/2021	ncov	EPI_ISL_10302109	?	2021-12-29	North America	Belize	Belize	NA	North America	Belize	Belize	genome	29782	Human	28	?	?	AY.4	GK	CML/Belize	Gorgas Memorial Institute of Health Studies	Juvencio Chan et al	?	?	?	2022-02-24	NA	8102	4958	5264	8651	2807	29782	9.425.156
180	Belize/8734783-GMI/2021	ncov	EPI_ISL_11679483	?	2021-12-29	North America	Belize	Belize	NA	North America	Belize	Belize	genome	29778	Human	41	unknow	?	BA.1.20	GRA	CML/Belize	Gorgas Memorial Institute of Health Studies	Aldo Sosa et al	?	?	?	2022-04-01	NA	8898	5456	5846	9578	0	29778	0
181	Belize/8734783-ICGES/2021	ncov	EPI_ISL_10302054	?	2021-12-29	North America	Belize	Belize	NA	North America	Belize	Belize	genome	29778	Human	41	?	?	BA.1.20	GRA	CML/Belize	Gorgas Memorial Institute of Health Studies	Juvencio Chan et al	?	?	?	2022-02-24	NA	8898	5456	5846	9578	0	29778	0
182	Belize/8734797-GMI/2021	ncov	EPI_ISL_11679461	?	2021-12-29	North America	Belize	Belize	NA	North America	Belize	Belize	genome	29784	Human	31	unknow	?	BA.1.1	GRA	CML/Belize	Gorgas Memorial Institute of Health Studies	Aldo Sosa et al	?	?	?	2022-04-01	NA	8902	5457	5845	9580	0	29784	0
183	Belize/8734797-ICGES/2021	ncov	EPI_ISL_10302073	?	2021-12-29	North America	Belize	Belize	NA	North America	Belize	Belize	genome	29784	Human	31	?	?	BA.1.1	GRA	CML/Belize	Gorgas Memorial Institute of Health Studies	Juvencio Chan et al	?	?	?	2022-02-24	NA	8902	5457	5845	9580	0	29784	0
184	Belize/8734824-GMI/2021	ncov	EPI_ISL_11679454	?	2021-12-29	North America	Belize	Belize	NA	North America	Belize	Belize	genome	29835	Human	19	unknow	?	BA.1.1	GRA	CML/Belize	Gorgas Memorial Institute of Health Studies	Aldo Sosa et al	?	?	?	2022-04-01	NA	8918	5470	5859	9588	0	29835	0
185	Belize/8734824-ICGES/2021	ncov	EPI_ISL_10302075	?	2021-12-29	North America	Belize	Belize	NA	North America	Belize	Belize	genome	29835	Human	19	?	?	BA.1.1	GRA	CML/Belize	Gorgas Memorial Institute of Health Studies	Juvencio Chan et al	?	?	?	2022-02-24	NA	8918	5470	5859	9588	0	29835	0
186	Belize/8734828-GMI/2021	ncov	EPI_ISL_11679484	?	2021-12-29	North America	Belize	Belize	NA	North America	Belize	Belize	genome	29780	Human	28	unknow	?	BA.1.1	GRA	CML/Belize	Gorgas Memorial Institute of Health Studies	Aldo Sosa et al	?	?	?	2022-04-01	NA	8900	5456	5846	9578	0	29780	0
187	Belize/8734828-ICGES/2021	ncov	EPI_ISL_10302055	?	2021-12-29	North America	Belize	Belize	NA	North America	Belize	Belize	genome	29780	Human	28	?	?	BA.1.1	GRA	CML/Belize	Gorgas Memorial Institute of Health Studies	Juvencio Chan et al	?	?	?	2022-02-24	NA	8900	5456	5846	9578	0	29780	0
188	Belize/8734832-GMI/2021	ncov	EPI_ISL_11679464	?	2021-12-29	North America	Belize	Belize	NA	North America	Belize	Belize	genome	29793	Human	17	unknow	?	BA.1.17	GRA	CML/Belize	Gorgas Memorial Institute of Health Studies	Aldo Sosa et al	?	?	?	2022-04-01	NA	8903	5461	5848	9581	0	29793	0
189	Belize/8734832-ICGES/2021	ncov	EPI_ISL_10302066	?	2021-12-29	North America	Belize	Belize	NA	North America	Belize	Belize	genome	29793	Human	17	?	?	BA.1.17	GRA	CML/Belize	Gorgas Memorial Institute of Health Studies	Juvencio Chan et al	?	?	?	2022-02-24	NA	8903	5461	5848	9581	0	29793	0
190	Belize/8734835-GMI/2021	ncov	EPI_ISL_11679423	?	2021-12-29	North America	Belize	Belize	NA	North America	Belize	Belize	genome	29785	Human	64	unknow	?	BA.1.1	GRA	CML/Belize	Gorgas Memorial Institute of Health Studies	Aldo Sosa et al	?	?	?	2022-04-01	NA	8904	5459	5848	9574	0	29785	0
191	Belize/8734835-ICGES/2021	ncov	EPI_ISL_10302107	?	2021-12-29	North America	Belize	Belize	NA	North America	Belize	Belize	genome	29785	Human	64	?	?	BA.1.1	GRA	CML/Belize	Gorgas Memorial Institute of Health Studies	Juvencio Chan et al	?	?	?	2022-02-24	NA	8904	5459	5848	9574	0	29785	0
192	Belize/8734848-GMI/2021	ncov	EPI_ISL_11679429	?	2021-12-29	North America	Belize	Belize	NA	North America	Belize	Belize	genome	29820	Human	13	unknow	?	BA.1.1	GRA	CML/Belize	Gorgas Memorial Institute of Health Studies	Aldo Sosa et al	?	?	?	2022-04-01	NA	8914	5468	5852	9586	0	29820	0
193	Belize/8734848-ICGES/2021	ncov	EPI_ISL_10302099	?	2021-12-29	North America	Belize	Belize	NA	North America	Belize	Belize	genome	29820	Human	13	?	?	BA.1.1	GRA	CML/Belize	Gorgas Memorial Institute of Health Studies	Juvencio Chan et al	?	?	?	2022-02-24	NA	8914	5468	5852	9586	0	29820	0
194	Belize/8735188-GMI/2021	ncov	EPI_ISL_11679462	?	2021-12-31	North America	Belize	Belize	NA	North America	Belize	Belize	genome	29771	Human	29	unknow	?	BA.1.1	GRA	CML/Belize	Gorgas Memorial Institute of Health Studies	Aldo Sosa et al	?	?	?	2022-04-01	NA	8886	5445	5829	9544	67	29771	0.225051
195	Belize/8735188-ICGES/2021	ncov	EPI_ISL_10302074	?	2021-12-31	North America	Belize	Belize	NA	North America	Belize	Belize	genome	29771	Human	29	?	?	BA.1.1	GRA	CML/Belize	Gorgas Memorial Institute of Health Studies	Juvencio Chan et al	?	?	?	2022-02-24	NA	8886	5445	5829	9544	67	29771	0.225051
196	Belize/8735198-GMI/2022	ncov	EPI_ISL_11679448	?	2022-01-01	North America	Belize	Belize	NA	North America	Belize	Belize	genome	29813	Human	26	unknow	?	BA.1.20	GRA	CML/Belize	Gorgas Memorial Institute of Health Studies	Aldo Sosa et al	?	?	?	2022-04-01	NA	8910	5465	5853	9585	0	29813	0
197	Belize/8735198-ICGES/2022	ncov	EPI_ISL_10302093	?	2022-01-01	North America	Belize	Belize	NA	North America	Belize	Belize	genome	29813	Human	26	?	?	BA.1.20	GRA	CML/Belize	Gorgas Memorial Institute of Health Studies	Juvencio Chan et al	?	?	?	2022-02-24	NA	8910	5465	5853	9585	0	29813	0
198	Belize/8735296-GMI/2022	ncov	EPI_ISL_11679453	?	2022-01-01	North America	Belize	Belize	NA	North America	Belize	Belize	genome	29822	Human	50	unknow	?	BA.1.1	GRA	CML/Belize	Gorgas Memorial Institute of Health Studies	Aldo Sosa et al	?	?	?	2022-04-01	NA	8913	5469	5854	9586	0	29822	0
199	Belize/8735296-ICGES/2022	ncov	EPI_ISL_10302078	?	2022-01-01	North America	Belize	Belize	NA	North America	Belize	Belize	genome	29822	Human	50	?	?	BA.1.1	GRA	CML/Belize	Gorgas Memorial Institute of Health Studies	Juvencio Chan et al	?	?	?	2022-02-24	NA	8913	5469	5854	9586	0	29822	0
200	Belize/8735356-GMI/2021	ncov	EPI_ISL_11679430	?	2021-12-31	North America	Belize	Belize	NA	North America	Belize	Belize	genome	29813	Human	7	unknow	?	BA.1.20	GRA	CML/Belize	Gorgas Memorial Institute of Health Studies	Aldo Sosa et al	?	?	?	2022-04-01	NA	8912	5467	5852	9582	0	29813	0
201	Belize/8735356-ICGES/2021	ncov	EPI_ISL_10302101	?	2021-12-31	North America	Belize	Belize	NA	North America	Belize	Belize	genome	29813	Human	7	?	?	BA.1.20	GRA	CML/Belize	Gorgas Memorial Institute of Health Studies	Juvencio Chan et al	?	?	?	2022-02-24	NA	8912	5467	5852	9582	0	29813	0
202	Belize/8735526-GMI/2021	ncov	EPI_ISL_11679431	?	2021-12-31	North America	Belize	Belize	NA	North America	Belize	Belize	genome	29780	Human	10	unknow	?	BA.1.20	GRA	CML/Belize	Gorgas Memorial Institute of Health Studies	Aldo Sosa et al	?	?	?	2022-04-01	NA	8901	5457	5849	9573	0	29780	0
203	Belize/8735526-ICGES/2021	ncov	EPI_ISL_10302102	?	2021-12-31	North America	Belize	Belize	NA	North America	Belize	Belize	genome	29780	Human	10	?	?	BA.1.20	GRA	CML/Belize	Gorgas Memorial Institute of Health Studies	Juvencio Chan et al	?	?	?	2022-02-24	NA	8901	5457	5849	9573	0	29780	0
204	Belize/8735546-GMI/2021	ncov	EPI_ISL_11679432	?	2021-12-31	North America	Belize	Belize	NA	North America	Belize	Belize	genome	29803	Human	25	unknow	?	BA.1.1	GRA	CML/Belize	Gorgas Memorial Institute of Health Studies	Aldo Sosa et al	?	?	?	2022-04-01	NA	8909	5465	5850	9579	0	29803	0
205	Belize/8735546-ICGES/2021	ncov	EPI_ISL_10302103	?	2021-12-31	North America	Belize	Belize	NA	North America	Belize	Belize	genome	29803	Human	25	?	?	BA.1.1	GRA	CML/Belize	Gorgas Memorial Institute of Health Studies	Juvencio Chan et al	?	?	?	2022-02-24	NA	8909	5465	5850	9579	0	29803	0
206	Belize/8735635-GMI/2021	ncov	EPI_ISL_11679424	?	2021-12-31	North America	Belize	Belize	NA	North America	Belize	Belize	genome	29792	Human	2	unknow	?	BA.1.1	GRA	CML/Belize	Gorgas Memorial Institute of Health Studies	Aldo Sosa et al	?	?	?	2022-04-01	NA	8903	5465	5847	9577	0	29792	0
207	Belize/8735635-ICGES/2021	ncov	EPI_ISL_10302106	?	2021-12-31	North America	Belize	Belize	NA	North America	Belize	Belize	genome	29792	Human	2	?	?	BA.1.1	GRA	CML/Belize	Gorgas Memorial Institute of Health Studies	Juvencio Chan et al	?	?	?	2022-02-24	NA	8903	5465	5847	9577	0	29792	0
208	Belize/8735701-GMI/2021	ncov	EPI_ISL_11679433	?	2021-12-31	North America	Belize	Belize	NA	North America	Belize	Belize	genome	29804	Human	24	unknow	?	BA.1.1	GRA	CML/Belize	Gorgas Memorial Institute of Health Studies	Aldo Sosa et al	?	?	?	2022-04-01	NA	8908	5465	5851	9580	0	29804	0
209	Belize/8735701-ICGES/2021	ncov	EPI_ISL_10302104	?	2021-12-31	North America	Belize	Belize	NA	North America	Belize	Belize	genome	29804	Human	24	?	?	BA.1.1	GRA	CML/Belize	Gorgas Memorial Institute of Health Studies	Juvencio Chan et al	?	?	?	2022-02-24	NA	8908	5465	5851	9580	0	29804	0
210	Belize/8735859-GMI/2022	ncov	EPI_ISL_11679449	?	2022-01-02	North America	Belize	Belize	NA	North America	Belize	Belize	genome	29812	Human	17	unknow	?	BA.1.20	GRA	CML/Belize	Gorgas Memorial Institute of Health Studies	Aldo Sosa et al	?	?	?	2022-04-01	NA	8911	5466	5852	9583	0	29812	0
211	Belize/8735859-ICGES/2022	ncov	EPI_ISL_10302094	?	2022-01-02	North America	Belize	Belize	NA	North America	Belize	Belize	genome	29812	Human	17	?	?	BA.1.20	GRA	CML/Belize	Gorgas Memorial Institute of Health Studies	Juvencio Chan et al	?	?	?	2022-02-24	NA	8911	5466	5852	9583	0	29812	0
212	Belize/8735928-GMI/2022	ncov	EPI_ISL_11679450	?	2022-01-03	North America	Belize	Belize	NA	North America	Belize	Belize	genome	29816	Human	31	unknow	?	BA.1.1	GRA	CML/Belize	Gorgas Memorial Institute of Health Studies	Aldo Sosa et al	?	?	?	2022-04-01	NA	8910	5465	5854	9587	0	29816	0
213	Belize/8735928-ICGES/2022	ncov	EPI_ISL_10302079	?	2022-01-03	North America	Belize	Belize	NA	North America	Belize	Belize	genome	29816	Human	31	?	?	BA.1.1	GRA	CML/Belize	Gorgas Memorial Institute of Health Studies	Juvencio Chan et al	?	?	?	2022-02-24	NA	8910	5465	5854	9587	0	29816	0
214	Belize/8736175-GMI/2022	ncov	EPI_ISL_11679434	?	2022-01-03	North America	Belize	Belize	NA	North America	Belize	Belize	genome	29805	Human	31	unknow	?	BA.1.1	GRA	CML/Belize	Gorgas Memorial Institute of Health Studies	Aldo Sosa et al	?	?	?	2022-04-01	NA	8909	5465	5849	9582	0	29805	0
215	Belize/8736175-ICGES/2022	ncov	EPI_ISL_10302105	?	2022-01-03	North America	Belize	Belize	NA	North America	Belize	Belize	genome	29805	Human	31	?	?	BA.1.1	GRA	CML/Belize	Gorgas Memorial Institute of Health Studies	Juvencio Chan et al	?	?	?	2022-02-24	NA	8909	5465	5849	9582	0	29805	0
216	Belize/BZ-CML-TCMC-BZ001-0820/2020	ncov	EPI_ISL_1822739	?	2020-08-12	North America	Belize	Belize	NA	North America	Belize	Belize	genome	29647	Human	40	Male	?	B.1.147	G	Central Medical Laboratory	Texas Children's Microbiome Center	Ruth Ann Luna et al	?	?	?	2021-05-01	NA	8455	5198	5573	9061	1360	29647	4.587.311
217	Belize/BZ-CML-TCMC-BZ002-0820/2020	ncov	EPI_ISL_1822760	?	2020-08-12	North America	Belize	Belize	NA	North America	Belize	Belize	genome	29699	Human	19	Male	?	B.1.147	G	Central Medical Laboratory	Texas Children's Microbiome Center	Ruth Ann Luna et al	?	?	?	2021-05-01	NA	8785	5408	5775	9463	268	29699	0.902387
218	Belize/BZ-CML-TCMC-BZ003-0820/2020	ncov	EPI_ISL_1822761	?	2020-08-12	North America	Belize	Belize	NA	North America	Belize	Belize	genome	29675	Human	34	Female	?	B.1.147	G	Central Medical Laboratory	Texas Children's Microbiome Center	Ruth Ann Luna et al	?	?	?	2021-05-01	NA	8778	5406	5767	9456	268	29675	0.903117
219	Belize/BZ-CML-TCMC-BZ004-0820/2020	ncov	EPI_ISL_1822749	?	2020-08-12	North America	Belize	Belize	NA	North America	Belize	Belize	genome	29726	Human	31	Male	?	B.1.147	G	Central Medical Laboratory	Texas Children's Microbiome Center	Ruth Ann Luna et al	?	?	?	2021-05-01	NA	7990	4929	5313	8578	2915	29726	980.623
220	Belize/BZ-CML-TCMC-BZ005-0820/2020	ncov	EPI_ISL_1822762	?	2020-08-28	North America	Belize	Belize	NA	North America	Belize	Belize	genome	29678	Human	51	Male	?	B.1.147	G	Central Medical Laboratory	Texas Children's Microbiome Center	Ruth Ann Luna et al	?	?	?	2021-05-01	NA	8779	5407	5765	9458	268	29678	0.903026
221	Belize/BZ-CML-TCMC-BZ006-0920/2020	ncov	EPI_ISL_1822763	?	2020-09-18	North America	Belize	Belize	NA	North America	Belize	Belize	genome	29767	Human	28	Male	?	B.1.147	G	Central Medical Laboratory	Texas Children's Microbiome Center	Ruth Ann Luna et al	?	?	?	2021-05-01	NA	8886	5465	5847	9567	0	29767	0
222	Belize/BZ-CML-TCMC-BZ007-0920/2020	ncov	EPI_ISL_1822764	?	2020-09-23	North America	Belize	Belize	NA	North America	Belize	Belize	genome	29647	Human	30	Female	?	B.1.147	G	Central Medical Laboratory	Texas Children's Microbiome Center	Ruth Ann Luna et al	?	?	?	2021-05-01	NA	8765	5395	5763	9455	268	29647	0.90397
223	Belize/BZ-CML-TCMC-BZ008-1020/2020	ncov	EPI_ISL_1822765	?	2020-10-05	North America	Belize	Belize	NA	North America	Belize	Belize	genome	29664	Human	44	Male	?	B.1.147	G	Central Medical Laboratory	Texas Children's Microbiome Center	Ruth Ann Luna et al	?	?	?	2021-05-01	NA	8857	5447	5813	9547	0	29664	0
224	Belize/BZ-CML-TCMC-BZ009-1020/2020	ncov	EPI_ISL_1822766	?	2020-10-05	North America	Belize	Belize	NA	North America	Belize	Belize	genome	29647	Human	31	Female	?	B.1.147	G	Central Medical Laboratory	Texas Children's Microbiome Center	Ruth Ann Luna et al	?	?	?	2021-05-01	NA	8767	5394	5763	9454	268	29647	0.90397
225	Belize/BZ-CML-TCMC-BZ010-1020/2020	ncov	EPI_ISL_1822767	?	2020-10-06	North America	Belize	Belize	NA	North America	Belize	Belize	genome	29798	Human	77	Female	?	B.1.147	G	Central Medical Laboratory	Texas Children's Microbiome Center	Ruth Ann Luna et al	?	?	?	2021-05-01	NA	8895	5470	5852	9581	0	29798	0
226	Belize/BZ-CML-TCMC-BZ011-1020/2020	ncov	EPI_ISL_1822768	?	2020-10-06	North America	Belize	Belize	NA	North America	Belize	Belize	genome	29768	Human	61	Female	?	B.1.147	G	Central Medical Laboratory	Texas Children's Microbiome Center	Ruth Ann Luna et al	?	?	?	2021-05-01	NA	8886	5467	5847	9568	0	29768	0
227	Belize/BZ-CML-TCMC-BZ012-1020/2020	ncov	EPI_ISL_1822769	?	2020-10-18	North America	Belize	Belize	NA	North America	Belize	Belize	genome	29685	Human	31	Male	?	B.1.147	G	Central Medical Laboratory	Texas Children's Microbiome Center	Ruth Ann Luna et al	?	?	?	2021-05-01	NA	8861	5454	5819	9550	1	29685	0.003369
228	Belize/BZ-CML-TCMC-BZ013-1020/2020	ncov	EPI_ISL_1822770	?	2020-10-21	North America	Belize	Belize	NA	North America	Belize	Belize	genome	29647	Human	39	Male	?	B.1.147	G	Central Medical Laboratory	Texas Children's Microbiome Center	Ruth Ann Luna et al	?	?	?	2021-05-01	NA	8768	5397	5765	9453	264	29647	0.890478
229	Belize/BZ-CML-TCMC-BZ014-1020/2020	ncov	EPI_ISL_1822771	?	2020-10-21	North America	Belize	Belize	NA	North America	Belize	Belize	genome	29647	Human	39	Male	?	B.1.147	G	Central Medical Laboratory	Texas Children's Microbiome Center	Ruth Ann Luna et al	?	?	?	2021-05-01	NA	8847	5443	5815	9542	0	29647	0
230	Belize/BZ-CML-TCMC-BZ015-1020/2020	ncov	EPI_ISL_1822772	?	2020-10-21	North America	Belize	Belize	NA	North America	Belize	Belize	genome	29748	Human	22	Male	?	B.1.147	G	Central Medical Laboratory	Texas Children's Microbiome Center	Ruth Ann Luna et al	?	?	?	2021-05-01	NA	8879	5459	5844	9564	0	29748	0
231	Belize/BZ-CML-TCMC-BZ016-1020/2020	ncov	EPI_ISL_1822773	?	2020-10-23	North America	Belize	Belize	NA	North America	Belize	Belize	genome	29756	Human	37	Male	?	B.1.147	G	Central Medical Laboratory	Texas Children's Microbiome Center	Ruth Ann Luna et al	?	?	?	2021-05-01	NA	8881	5463	5846	9564	1	29756	0.003361
232	Belize/BZ-CML-TCMC-BZ017-1020/2020	ncov	EPI_ISL_1822774	?	2020-10-25	North America	Belize	Belize	NA	North America	Belize	Belize	genome	29641	Human	66	Male	?	B.1.147	G	Central Medical Laboratory	Texas Children's Microbiome Center	Ruth Ann Luna et al	?	?	?	2021-05-01	NA	8765	5388	5754	9443	291	29641	0.981748
233	Belize/BZ-CML-TCMC-BZ018-1120/2020	ncov	EPI_ISL_1822745	?	2020-11-05	North America	Belize	Belize	NA	North America	Belize	Belize	genome	29640	Human	26	Male	?	B.1.147	G	Central Medical Laboratory	Texas Children's Microbiome Center	Ruth Ann Luna et al	?	?	?	2021-05-01	NA	8631	5295	5673	9256	784	29640	2.645.074
234	Belize/BZ-CML-TCMC-BZ019-1220/2020	ncov	EPI_ISL_1822775	?	2020-12-07	North America	Belize	Belize	NA	North America	Belize	Belize	genome	29648	Human	33	Female	?	B.1.1.71	GR	Central Medical Laboratory	Texas Children's Microbiome Center	Ruth Ann Luna et al	?	?	?	2021-05-01	NA	8769	5399	5763	9450	267	29648	0.900567
235	Belize/BZ-CML-TCMC-BZ020-1220/2020	ncov	EPI_ISL_1822748	?	2020-12-13	North America	Belize	Belize	NA	North America	Belize	Belize	genome	29639	Human	33	Male	?	B.1.147	G	Central Medical Laboratory	Texas Children's Microbiome Center	Ruth Ann Luna et al	?	?	?	2021-05-01	NA	8754	5385	5749	9426	324	29639	1.093.154
236	Belize/BZ-CML-TCMC-BZ021-1220/2020	ncov	EPI_ISL_1822776	?	2020-12-16	North America	Belize	Belize	NA	North America	Belize	Belize	genome	29647	Human	49	Female	?	B.1.147	G	Central Medical Laboratory	Texas Children's Microbiome Center	Ruth Ann Luna et al	?	?	?	2021-05-01	NA	8766	5392	5760	9457	270	29647	0.910716
237	Belize/BZ-CML-TCMC-BZ022-1220/2020	ncov	EPI_ISL_1822751	?	2020-12-17	North America	Belize	Belize	NA	North America	Belize	Belize	genome	29333	Human	54	Female	?	B.1.147	G	Central Medical Laboratory	Texas Children's Microbiome Center	Ruth Ann Luna et al	?	?	?	2021-05-01	NA	8085	4972	5364	8703	2209	29333	7.530.767
238	Belize/BZ-CML-TCMC-BZ023-1220/2020	ncov	EPI_ISL_1822741	?	2020-12-18	North America	Belize	Belize	NA	North America	Belize	Belize	genome	29643	Human	33	Male	?	B.1.147	G	Central Medical Laboratory	Texas Children's Microbiome Center	Ruth Ann Luna et al	?	?	?	2021-05-01	NA	8510	5216	5610	9110	1196	29643	4.034.679
239	Belize/BZ-CML-TCMC-BZ024-1220/2020	ncov	EPI_ISL_1822777	?	2020-12-19	North America	Belize	Belize	NA	North America	Belize	Belize	genome	29710	Human	31	Male	?	B.1.147	G	Central Medical Laboratory	Texas Children's Microbiome Center	Ruth Ann Luna et al	?	?	?	2021-05-01	NA	8781	5398	5774	9466	289	29710	0.972736
240	Belize/BZ-CML-TCMC-BZ025-1220/2020	ncov	EPI_ISL_1822740	?	2020-12-19	North America	Belize	Belize	NA	North America	Belize	Belize	genome	29647	Human	57	Male	?	B.1.147	G	Central Medical Laboratory	Texas Children's Microbiome Center	Ruth Ann Luna et al	?	?	?	2021-05-01	NA	8485	5200	5589	9075	1297	29647	437.481
241	Belize/BZ-CML-TCMC-BZ026-1220/2020	ncov	EPI_ISL_1822743	?	2020-12-22	North America	Belize	Belize	NA	North America	Belize	Belize	genome	29647	Human	54	Female	?	B.1.147	G	Central Medical Laboratory	Texas Children's Microbiome Center	Ruth Ann Luna et al	?	?	?	2021-05-01	NA	8586	5282	5661	9225	891	29647	3.005.363
242	Belize/BZ-CML-TCMC-BZ027-1220/2020	ncov	EPI_ISL_1822778	?	2020-12-22	North America	Belize	Belize	NA	North America	Belize	Belize	genome	29772	Human	72	Male	?	B.1.147	G	Central Medical Laboratory	Texas Children's Microbiome Center	Ruth Ann Luna et al	?	?	?	2021-05-01	NA	8886	5464	5847	9574	0	29772	0
243	Belize/BZ-CML-TCMC-BZ028-1220/2020	ncov	EPI_ISL_1822752	?	2020-12-25	North America	Belize	Belize	NA	North America	Belize	Belize	genome	29598	Human	26	Male	?	B.1.147	G	Central Medical Laboratory	Texas Children's Microbiome Center	Ruth Ann Luna et al	?	?	?	2021-05-01	NA	8164	5030	5400	8784	2220	29598	7.500.507
244	Belize/BZ-CML-TCMC-BZ029-1220/2020	ncov	EPI_ISL_1822737	?	2020-12-26	North America	Belize	Belize	NA	North America	Belize	Belize	genome	29534	Human	26	Female	?	B.1.147	G	Central Medical Laboratory	Texas Children's Microbiome Center	Ruth Ann Luna et al	?	?	?	2021-05-01	NA	8396	5160	5542	8977	1456	29534	4.929.911
245	Belize/BZ-CML-TCMC-BZ030-1220/2020	ncov	EPI_ISL_1822779	?	2020-12-26	North America	Belize	Belize	NA	North America	Belize	Belize	genome	29758	Human	48	Male	?	B.1.1.222	GR	Central Medical Laboratory	Texas Children's Microbiome Center	Ruth Ann Luna et al	?	?	?	2021-05-01	NA	8801	5416	5787	9483	270	29758	0.907319
246	Belize/BZ-CML-TCMC-BZ031-1220/2020	ncov	EPI_ISL_1822744	?	2020-12-27	North America	Belize	Belize	NA	North America	Belize	Belize	genome	29647	Human	28	Female	?	B.1.1.519	GR	Central Medical Laboratory	Texas Children's Microbiome Center	Ruth Ann Luna et al	?	?	?	2021-05-01	NA	8613	5278	5666	9246	843	29647	2.843.458
247	Belize/BZ-CML-TCMC-BZ032-1220/2020	ncov	EPI_ISL_1822780	?	2020-12-27	North America	Belize	Belize	NA	North America	Belize	Belize	genome	29647	Human	30	Female	?	B.1.1.519	GR	Central Medical Laboratory	Texas Children's Microbiome Center	Ruth Ann Luna et al	?	?	?	2021-05-01	NA	8769	5388	5764	9457	268	29647	0.90397
248	Belize/BZ-CML-TCMC-BZ033-1220/2020	ncov	EPI_ISL_1822750	?	2020-12-28	North America	Belize	Belize	NA	North America	Belize	Belize	genome	29661	Human	58	Female	?	B.1.147	G	Central Medical Laboratory	Texas Children's Microbiome Center	Ruth Ann Luna et al	?	?	?	2021-05-01	NA	8161	5044	5391	8754	2309	29661	7.784.633
249	Belize/BZ-CML-TCMC-BZ034-1220/2020	ncov	EPI_ISL_1822738	?	2020-12-28	North America	Belize	Belize	NA	North America	Belize	Belize	genome	29603	Human	68	Male	?	B.1.147	G	Central Medical Laboratory	Texas Children's Microbiome Center	Ruth Ann Luna et al	?	?	?	2021-05-01	NA	8434	5179	5569	9027	1394	29603	4.708.982
250	Belize/BZ-CML-TCMC-BZ035-1220/2020	ncov	EPI_ISL_1822746	?	2020-12-28	North America	Belize	Belize	NA	North America	Belize	Belize	genome	29647	Human	50	Female	?	B.1.147	G	Central Medical Laboratory	Texas Children's Microbiome Center	Ruth Ann Luna et al	?	?	?	2021-05-01	NA	8627	5293	5685	9282	760	29647	2.563.497
251	Belize/BZ-CML-TCMC-BZ036-1220/2020	ncov	EPI_ISL_1822753	?	2020-12-30	North America	Belize	Belize	NA	North America	Belize	Belize	genome	29622	Human	63	Female	?	B.1.147	G	Central Medical Laboratory	Texas Children's Microbiome Center	Ruth Ann Luna et al	?	?	?	2021-05-01	NA	8310	5115	5496	8894	1807	29622	6.100.196
252	Belize/BZ-CML-TCMC-BZ037-1220/2020	ncov	EPI_ISL_1822781	?	2020-12-30	North America	Belize	Belize	NA	North America	Belize	Belize	genome	29810	Human	28	Female	?	B.1.147	G	Central Medical Laboratory	Texas Children's Microbiome Center	Ruth Ann Luna et al	?	?	?	2021-05-01	NA	8899	5477	5853	9581	0	29810	0
253	Belize/BZ-CML-TCMC-BZ038-0121/2021	ncov	EPI_ISL_1822757	?	2021-01-02	North America	Belize	Belize	NA	North America	Belize	Belize	genome	29561	Human	37	Male	?	B.1.147	G	Central Medical Laboratory	Texas Children's Microbiome Center	Ruth Ann Luna et al	?	?	?	2021-05-01	NA	7096	4392	4679	7562	5830	29561	19.721.931
254	Belize/BZ-CML-TCMC-BZ039-0121/2021	ncov	EPI_ISL_1822782	?	2021-01-03	North America	Belize	Belize	NA	North America	Belize	Belize	genome	29798	Human	41	Male	?	B.1.147	G	Central Medical Laboratory	Texas Children's Microbiome Center	Ruth Ann Luna et al	?	?	?	2021-05-01	NA	8895	5467	5852	9583	0	29798	0
255	Belize/BZ-CML-TCMC-BZ040-0121/2021	ncov	EPI_ISL_1822754	?	2021-01-04	North America	Belize	Belize	NA	North America	Belize	Belize	genome	29325	Human	34	Female	?	B.1.147	G	Central Medical Laboratory	Texas Children's Microbiome Center	Ruth Ann Luna et al	?	?	?	2021-05-01	NA	8264	5108	5454	8939	1558	29325	5.312.873
256	Belize/BZ-CML-TCMC-BZ041-0121/2021	ncov	EPI_ISL_1822742	?	2021-01-04	North America	Belize	Belize	NA	North America	Belize	Belize	genome	29647	Human	35	Female	?	B.1.147	G	Central Medical Laboratory	Texas Children's Microbiome Center	Ruth Ann Luna et al	?	?	?	2021-05-01	NA	8549	5246	5627	9168	1057	29647	3.565.285
257	Belize/BZ-CML-TCMC-BZ042-0121/2021	ncov	EPI_ISL_1822783	?	2021-01-05	North America	Belize	Belize	NA	North America	Belize	Belize	genome	29801	Human	35	Male	?	B.1.147	G	Central Medical Laboratory	Texas Children's Microbiome Center	Ruth Ann Luna et al	?	?	?	2021-05-01	NA	8896	5466	5849	9588	0	29801	0
258	Belize/BZ-CML-TCMC-BZ043-0121/2021	ncov	EPI_ISL_1822755	?	2021-01-05	North America	Belize	Belize	NA	North America	Belize	Belize	genome	29265	Human	34	Female	?	B.1.147	G	Central Medical Laboratory	Texas Children's Microbiome Center	Ruth Ann Luna et al	?	?	?	2021-05-01	NA	6929	4303	4605	7369	6053	29265	2.068.341
259	Belize/BZ-CML-TCMC-BZ044-0121/2021	ncov	EPI_ISL_1822784	?	2021-01-05	North America	Belize	Belize	NA	North America	Belize	Belize	genome	29571	Human	16	Female	?	B.1.147	G	Central Medical Laboratory	Texas Children's Microbiome Center	Ruth Ann Luna et al	?	?	?	2021-05-01	NA	8762	5392	5770	9462	184	29571	0.622231
260	Belize/BZ-CML-TCMC-BZ045-0121/2021	ncov	EPI_ISL_1822758	?	2021-01-05	North America	Belize	Belize	NA	North America	Belize	Belize	genome	29325	Human	69	Female	?	B.1.147	G	Central Medical Laboratory	Texas Children's Microbiome Center	Ruth Ann Luna et al	?	?	?	2021-05-01	NA	7291	4558	4862	7864	4746	29325	16.184.143
261	Belize/BZ-CML-TCMC-BZ046-0121/2021	ncov	EPI_ISL_1822747	?	2021-01-06	North America	Belize	Belize	NA	North America	Belize	Belize	genome	29759	Human	28	Female	?	B.1.147	G	Central Medical Laboratory	Texas Children's Microbiome Center	Ruth Ann Luna et al	?	?	?	2021-05-01	NA	8728	5372	5734	9400	520	29759	1.747.371
262	Belize/BZ-CML-TCMC-BZ047-0121/2021	ncov	EPI_ISL_1822756	?	2021-01-12	North America	Belize	Belize	NA	North America	Belize	Belize	genome	29546	Human	30	Male	?	B.1.1.7	GR	Central Medical Laboratory	Texas Children's Microbiome Center	Ruth Ann Luna et al	?	?	?	2021-05-01	NA	7060	4406	4711	7505	5859	29546	19.830.095
263	Belize/BZ-CML-TCMC-BZ048-0121/2021	ncov	EPI_ISL_1822759	?	2021-01-20	North America	Belize	Belize	NA	North America	Belize	Belize	genome	29334	Human	29	Male	?	B.1.1.7	GR	Central Medical Laboratory	Texas Children's Microbiome Center	Ruth Ann Luna et al	?	?	?	2021-05-01	NA	7826	4822	5191	8411	3083	29334	10.509.988
264	Belize/CML-1/2021	ncov	EPI_ISL_4296310	?	2021-01-14	North America	Belize	Toledo BZ	NA	North America	Belize	Toledo BZ	genome	29782	Human	60	Female	?	B.1.147	G	Central Medical Laboratory	Baylor College of Medicine	Alexander Kneubehl et al	?	?	?	2021-09-18	NA	8835	5434	5818	9483	212	29782	0.711839
265	Belize/CML-10/2021	ncov	EPI_ISL_4296319	?	2021-02-21	North America	Belize	Belize	NA	North America	Belize	Belize	genome	29782	Human	35	Female	?	B.1.147	G	Central Medical Laboratory	Baylor College of Medicine	Alexander Kneubehl et al	?	?	?	2021-09-18	NA	8833	5428	5816	9487	218	29782	0.731986
266	Belize/CML-100/2021	ncov	EPI_ISL_4296404	?	2021-06-29	North America	Belize	Belize	NA	North America	Belize	Belize	genome	29777	Human	45	Female	?	P.1.17	GR	Central Medical Laboratory	Baylor College of Medicine	Alexander Kneubehl et al	?	?	?	2021-09-18	NA	8585	5253	5637	9180	1122	29777	3.768.009
267	Belize/CML-101/2021	ncov	EPI_ISL_4296405	?	2021-01-07	North America	Belize	Toledo BZ	NA	North America	Belize	Toledo BZ	genome	29770	Human	42	Male	?	B.1.617.2	GK	Central Medical Laboratory	Baylor College of Medicine	Alexander Kneubehl et al	?	?	?	2021-09-18	NA	8823	5410	5798	9463	276	29770	0.927108
268	Belize/CML-102/2021	ncov	EPI_ISL_4296406	?	2021-01-07	North America	Belize	Belize	NA	North America	Belize	Belize	genome	29776	Human	47	Female	?	B.1.617.2	GK	Central Medical Laboratory	Baylor College of Medicine	Alexander Kneubehl et al	?	?	?	2021-09-18	NA	8732	5366	5744	9358	576	29776	1.934.444
269	Belize/CML-103/2021	ncov	EPI_ISL_4296407	?	2021-06-30	North America	Belize	Cayo	NA	North America	Belize	Cayo	genome	29769	Human	40	Male	?	B.1.617.2	GK	Central Medical Laboratory	Baylor College of Medicine	Alexander Kneubehl et al	?	?	?	2021-09-18	NA	8823	5410	5798	9464	274	29769	0.920421
270	Belize/CML-104/2021	ncov	EPI_ISL_4296408	?	2021-06-30	North America	Belize	Cayo	NA	North America	Belize	Cayo	genome	29773	Human	30	Female	?	A.2.5	G	Central Medical Laboratory	Baylor College of Medicine	Alexander Kneubehl et al	?	?	?	2021-09-18	NA	8629	5282	5652	9176	1034	29773	3.472.945
271	Belize/CML-105/2021	ncov	EPI_ISL_4296409	?	2021-06-30	North America	Belize	Corozal	NA	North America	Belize	Corozal	genome	29763	Human	21	Male	?	B.1.1.7	GRY	Central Medical Laboratory	Baylor College of Medicine	Alexander Kneubehl et al	?	?	?	2021-09-18	NA	8832	5424	5816	9537	154	29763	0.517421
272	Belize/CML-106/2021	ncov	EPI_ISL_4296410	?	2021-06-30	North America	Belize	Corozal	NA	North America	Belize	Corozal	genome	29777	Human	13	Male	?	P.1.17	GR	Central Medical Laboratory	Baylor College of Medicine	Alexander Kneubehl et al	?	?	?	2021-09-18	NA	8667	5308	5686	9273	843	29777	2.831.044
273	Belize/CML-107/2021	ncov	EPI_ISL_4296411	?	2021-06-30	North America	Belize	Corozal	NA	North America	Belize	Corozal	genome	29777	Human	46	Male	?	P.1.17	GR	Central Medical Laboratory	Baylor College of Medicine	Alexander Kneubehl et al	?	?	?	2021-09-18	NA	8746	5348	5740	9377	566	29777	1.900.796
274	Belize/CML-108/2021	ncov	EPI_ISL_4296412	?	2021-06-28	North America	Belize	Belize	NA	North America	Belize	Belize	genome	29763	Human	22	Female	?	B.1.1.7	GRY	Central Medical Laboratory	Baylor College of Medicine	Alexander Kneubehl et al	?	?	?	2021-09-18	NA	8889	5462	5845	9565	2	29763	0.00672
275	Belize/CML-109/2021	ncov	EPI_ISL_4296413	?	2021-06-30	North America	Belize	Belize	NA	North America	Belize	Belize	genome	29776	Human	51	Female	?	AY.75	GK	Central Medical Laboratory	Baylor College of Medicine	Alexander Kneubehl et al	?	?	?	2021-09-18	NA	8498	5225	5620	9082	1351	29776	4.537.211
276	Belize/CML-11/2021	ncov	EPI_ISL_4296320	?	2021-01-18	North America	Belize	Toledo BZ	NA	North America	Belize	Toledo BZ	genome	29782	Human	58	Female	?	B.1.2	GH	Central Medical Laboratory	Baylor College of Medicine	Alexander Kneubehl et al	?	?	?	2021-09-18	NA	8891	5465	5848	9578	0	29782	0
277	Belize/CML-110/2021	ncov	EPI_ISL_4296414	?	2021-06-29	North America	Belize	Belize	NA	North America	Belize	Belize	genome	29763	Human	16	Female	?	B.1.1.7	GRY	Central Medical Laboratory	Baylor College of Medicine	Alexander Kneubehl et al	?	?	?	2021-09-18	NA	8837	5414	5803	9469	240	29763	0.80637
278	Belize/CML-111/2021	ncov	EPI_ISL_4296415	?	2021-06-29	North America	Belize	Belize	NA	North America	Belize	Belize	genome	29769	Human	37	Female	?	B.1.617.2	GK	Central Medical Laboratory	Baylor College of Medicine	Alexander Kneubehl et al	?	?	?	2021-09-18	NA	8823	5410	5798	9464	274	29769	0.920421
279	Belize/CML-112/2021	ncov	EPI_ISL_4296416	?	2021-06-29	North America	Belize	Belize	NA	North America	Belize	Belize	genome	29769	Human	13	Male	?	B.1.617.2	GK	Central Medical Laboratory	Baylor College of Medicine	Alexander Kneubehl et al	?	?	?	2021-09-18	NA	8823	5410	5798	9464	274	29769	0.920421
280	Belize/CML-113/2021	ncov	EPI_ISL_4296417	?	2021-06-27	North America	Belize	Toledo BZ	NA	North America	Belize	Toledo BZ	genome	29773	Human	15	Male	?	A.2.5	G	Central Medical Laboratory	Baylor College of Medicine	Alexander Kneubehl et al	?	?	?	2021-09-18	NA	8689	5314	5687	9244	839	29773	2.817.989
281	Belize/CML-114/2021	ncov	EPI_ISL_4296418	?	2021-06-27	North America	Belize	Toledo BZ	NA	North America	Belize	Toledo BZ	genome	29773	Human	41	Female	?	A.2.5	G	Central Medical Laboratory	Baylor College of Medicine	Alexander Kneubehl et al	?	?	?	2021-09-18	NA	8688	5314	5687	9244	840	29773	2.821.348
282	Belize/CML-115/2021	ncov	EPI_ISL_4296419	?	2021-06-27	North America	Belize	Toledo BZ	NA	North America	Belize	Toledo BZ	genome	29776	Human	47	Male	?	AY.25.1	GK	Central Medical Laboratory	Baylor College of Medicine	Alexander Kneubehl et al	?	?	?	2021-09-18	NA	8645	5319	5680	9261	871	29776	2.925.175
283	Belize/CML-116/2021	ncov	EPI_ISL_4296420	?	2021-06-28	North America	Belize	Belize	San Pedro Town	North America	Belize	Belize	genome	29769	Human	48	Male	?	AY.25.1	GK	Central Medical Laboratory	Baylor College of Medicine	Alexander Kneubehl et al	?	?	?	2021-09-18	NA	8736	5364	5734	9366	569	29769	1.911.384
284	Belize/CML-117/2021	ncov	EPI_ISL_4296421	?	2021-06-28	North America	Belize	Belize	NA	North America	Belize	Belize	genome	29763	Human	25	Female	?	B.1.1.7	GRY	Central Medical Laboratory	Baylor College of Medicine	Alexander Kneubehl et al	?	?	?	2021-09-18	NA	8832	5424	5816	9537	154	29763	0.517421
285	Belize/CML-118/2021	ncov	EPI_ISL_4296422	?	2021-06-27	North America	Belize	Belize	NA	North America	Belize	Belize	genome	29777	Human	35	Male	?	P.1.17	GR	Central Medical Laboratory	Baylor College of Medicine	Alexander Kneubehl et al	?	?	?	2021-09-18	NA	8595	5283	5649	9194	1056	29777	3.546.361
286	Belize/CML-119/2021	ncov	EPI_ISL_4296423	?	2021-06-28	North America	Belize	Belize	NA	North America	Belize	Belize	genome	29602	Human	45	Female	?	A.2.5	G	Central Medical Laboratory	Baylor College of Medicine	Alexander Kneubehl et al	?	?	?	2021-09-18	NA	8383	5154	5493	8979	1593	29602	5.381.393
287	Belize/CML-120/2021	ncov	EPI_ISL_4296424	?	2021-06-26	North America	Belize	Belize	NA	North America	Belize	Belize	genome	29775	Human	43	Female	?	B.1.617.2	GK	Central Medical Laboratory	Baylor College of Medicine	Alexander Kneubehl et al	?	?	?	2021-09-18	NA	8675	5333	5709	9272	786	29775	2.639.798
288	Belize/CML-121/2021	ncov	EPI_ISL_4296425	?	2021-06-27	North America	Belize	Belize	NA	North America	Belize	Belize	genome	29769	Human	59	Female	?	B.1.617.2	GK	Central Medical Laboratory	Baylor College of Medicine	Alexander Kneubehl et al	?	?	?	2021-09-18	NA	8823	5410	5798	9464	274	29769	0.920421
289	Belize/CML-122/2021	ncov	EPI_ISL_4296426	?	2021-06-26	North America	Belize	Belize	NA	North America	Belize	Belize	genome	29769	Human	22	Female	?	B.1.617.2	GK	Central Medical Laboratory	Baylor College of Medicine	Alexander Kneubehl et al	?	?	?	2021-09-18	NA	8823	5410	5798	9464	274	29769	0.920421
290	Belize/CML-123/2021	ncov	EPI_ISL_4296427	?	2021-06-25	North America	Belize	Belize	NA	North America	Belize	Belize	genome	29777	Human	43	Female	?	P.1.17	GR	Central Medical Laboratory	Baylor College of Medicine	Alexander Kneubehl et al	?	?	?	2021-09-18	NA	8814	5408	5786	9481	288	29777	0.967189
291	Belize/CML-124/2021	ncov	EPI_ISL_4296428	?	2021-06-23	North America	Belize	Belize	NA	North America	Belize	Belize	genome	29763	Human	26	Male	?	B.1.1.7	GRY	Central Medical Laboratory	Baylor College of Medicine	Alexander Kneubehl et al	?	?	?	2021-09-18	NA	8832	5424	5816	9537	154	29763	0.517421
292	Belize/CML-125/2021	ncov	EPI_ISL_4296429	?	2021-06-21	North America	Belize	Stann Creek	NA	North America	Belize	Stann Creek	genome	29773	Human	18	Female	?	A.2.5	G	Central Medical Laboratory	Baylor College of Medicine	Alexander Kneubehl et al	?	?	?	2021-09-18	NA	8689	5315	5687	9243	839	29773	2.817.989
293	Belize/CML-126/2021	ncov	EPI_ISL_4296430	?	2021-06-21	North America	Belize	Cayo	NA	North America	Belize	Cayo	genome	29773	Human	21	Male	?	A.2.5	G	Central Medical Laboratory	Baylor College of Medicine	Alexander Kneubehl et al	?	?	?	2021-09-18	NA	8689	5320	5686	9239	839	29773	2.817.989
294	Belize/CML-127/2021	ncov	EPI_ISL_4296431	?	2021-06-19	North America	Belize	Orange Walk	NA	North America	Belize	Orange Walk	genome	29763	Human	46	Female	?	B.1.1.7	GRY	Central Medical Laboratory	Baylor College of Medicine	Alexander Kneubehl et al	?	?	?	2021-09-18	NA	8890	5462	5845	9566	0	29763	0
295	Belize/CML-128/2021	ncov	EPI_ISL_4296432	?	2021-06-19	North America	Belize	Orange Walk	NA	North America	Belize	Orange Walk	genome	29763	Human	13	Male	?	B.1.1.7	GRY	Central Medical Laboratory	Baylor College of Medicine	Alexander Kneubehl et al	?	?	?	2021-09-18	NA	8890	5462	5845	9566	0	29763	0
296	Belize/CML-129/2021	ncov	EPI_ISL_4296433	?	2021-06-16	North America	Belize	Cayo	NA	North America	Belize	Cayo	genome	29773	Human	42	Female	?	A.2.5	G	Central Medical Laboratory	Baylor College of Medicine	Alexander Kneubehl et al	?	?	?	2021-09-18	NA	8688	5315	5689	9242	839	29773	2.817.989
297	Belize/CML-13/2021	ncov	EPI_ISL_4296321	?	2021-01-18	North America	Belize	Toledo BZ	NA	North America	Belize	Toledo BZ	genome	29782	Human	60	Female	?	B.1.147	G	Central Medical Laboratory	Baylor College of Medicine	Alexander Kneubehl et al	?	?	?	2021-09-18	NA	8737	5367	5750	9398	530	29782	1.779.598
298	Belize/CML-130/2021	ncov	EPI_ISL_4296434	?	2021-05-11	North America	Belize	Stann Creek	NA	North America	Belize	Stann Creek	genome	29773	Human	34	Female	?	A.2.5	G	Central Medical Laboratory	Baylor College of Medicine	Alexander Kneubehl et al	?	?	?	2021-09-18	NA	8689	5315	5687	9243	839	29773	2.817.989
299	Belize/CML-131/2021	ncov	EPI_ISL_4296435	?	2021-04-29	North America	Belize	Stann Creek	NA	North America	Belize	Stann Creek	genome	29782	Human	33	Male	?	B.1.2	GH	Central Medical Laboratory	Baylor College of Medicine	Alexander Kneubehl et al	?	?	?	2021-09-18	NA	8891	5457	5847	9587	0	29782	0
300	Belize/CML-132/2021	ncov	EPI_ISL_5887220	?	2021-08-03	North America	Belize	Belize	NA	North America	Belize	Belize	genome	29769	Human	50	Female	?	B.1.617.2	GK	Central Medical Laboratory	Baylor College of Medicine	Alexander Kneubehl et al	?	?	?	2021-11-03	NA	8822	5411	5798	9464	274	29769	0.920421
301	Belize/CML-133/2021	ncov	EPI_ISL_5887221	?	2021-08-04	North America	Belize	Belize	San Pedro Town	North America	Belize	Belize	genome	29769	Human	66	Male	?	AY.4	GK	Central Medical Laboratory	Baylor College of Medicine	Alexander Kneubehl et al	?	?	?	2021-11-03	NA	8671	5319	5680	9273	826	29769	2.774.699
302	Belize/CML-134/2021	ncov	EPI_ISL_5887222	?	2021-08-03	North America	Belize	Belize	San Pedro Town	North America	Belize	Belize	genome	29782	Human	69	Male	?	A.2.5	G	Central Medical Laboratory	Baylor College of Medicine	Alexander Kneubehl et al	?	?	?	2021-11-03	NA	8547	5226	5607	9072	1330	29782	4.465.785
303	Belize/CML-135/2021	ncov	EPI_ISL_5887223	?	2021-08-03	North America	Belize	Belize	NA	North America	Belize	Belize	genome	29770	Human	49	Female	?	B.1.617.2	GK	Central Medical Laboratory	Baylor College of Medicine	Alexander Kneubehl et al	?	?	?	2021-11-03	NA	8823	5409	5797	9465	276	29770	0.927108
304	Belize/CML-136/2021	ncov	EPI_ISL_5887224	?	2021-08-04	North America	Belize	Belize	NA	North America	Belize	Belize	genome	29769	Human	15	Male	?	AY.14	GK	Central Medical Laboratory	Baylor College of Medicine	Alexander Kneubehl et al	?	?	?	2021-11-03	NA	8763	5378	5763	9379	486	29769	1.632.571
305	Belize/CML-137/2021	ncov	EPI_ISL_5887225	?	2021-08-04	North America	Belize	Belize	NA	North America	Belize	Belize	genome	29765	Human	21	Male	?	AY.100	GK	Central Medical Laboratory	Baylor College of Medicine	Alexander Kneubehl et al	?	?	?	2021-11-03	NA	8670	5317	5676	9274	828	29765	2.781.791
306	Belize/CML-138/2021	ncov	EPI_ISL_5887226	?	2021-08-04	North America	Belize	Belize	NA	North America	Belize	Belize	genome	29782	Human	57	Male	?	A.2.5	G	Central Medical Laboratory	Baylor College of Medicine	Alexander Kneubehl et al	?	?	?	2021-11-03	NA	8491	5193	5572	8983	1543	29782	5.180.982
307	Belize/CML-139/2021	ncov	EPI_ISL_5887227	?	2021-08-04	North America	Belize	Belize	NA	North America	Belize	Belize	genome	29782	Human	18	Male	?	A.2.5	G	Central Medical Laboratory	Baylor College of Medicine	Alexander Kneubehl et al	?	?	?	2021-11-03	NA	8489	5194	5573	8984	1542	29782	5.177.624
308	Belize/CML-14/2021	ncov	EPI_ISL_4296322	?	2021-01-21	North America	Belize	Belize	NA	North America	Belize	Belize	genome	29782	Human	25	Female	?	B.1.147	G	Central Medical Laboratory	Baylor College of Medicine	Alexander Kneubehl et al	?	?	?	2021-09-18	NA	8835	5427	5817	9491	212	29782	0.711839
309	Belize/CML-140/2021	ncov	EPI_ISL_5887228	?	2021-08-04	North America	Belize	Belize	NA	North America	Belize	Belize	genome	29769	Human	5	Female	?	B.1.617.2	GK	Central Medical Laboratory	Baylor College of Medicine	Alexander Kneubehl et al	?	?	?	2021-11-03	NA	8740	5352	5746	9386	545	29769	1.830.764
310	Belize/CML-141/2021	ncov	EPI_ISL_5887229	?	2021-08-04	North America	Belize	Belize	NA	North America	Belize	Belize	genome	29777	Human	17	Male	?	P.1.17	GR	Central Medical Laboratory	Baylor College of Medicine	Alexander Kneubehl et al	?	?	?	2021-11-03	NA	8687	5332	5687	9294	777	29777	2.609.397
311	Belize/CML-142/2021	ncov	EPI_ISL_5887230	?	2021-08-04	North America	Belize	Belize	NA	North America	Belize	Belize	genome	29782	Human	25	Female	?	A.2.5	G	Central Medical Laboratory	Baylor College of Medicine	Alexander Kneubehl et al	?	?	?	2021-11-03	NA	8546	5225	5608	9072	1331	29782	4.469.142
312	Belize/CML-143/2021	ncov	EPI_ISL_5887231	?	2021-08-04	North America	Belize	Stann Creek	NA	North America	Belize	Stann Creek	genome	29775	Human	27	Female	?	AY.25	GK	Central Medical Laboratory	Baylor College of Medicine	Alexander Kneubehl et al	?	?	?	2021-11-03	NA	8591	5286	5643	9173	1082	29775	3.633.921
313	Belize/CML-144/2021	ncov	EPI_ISL_5887232	?	2021-08-04	North America	Belize	Belize	NA	North America	Belize	Belize	genome	29775	Human	28	Female	?	AY.4	GK	Central Medical Laboratory	Baylor College of Medicine	Alexander Kneubehl et al	?	?	?	2021-11-03	NA	8523	5242	5591	9079	1340	29775	450.042
314	Belize/CML-145/2021	ncov	EPI_ISL_5887233	?	2021-08-04	North America	Belize	Belize	NA	North America	Belize	Belize	genome	29775	Human	22	Male	?	B.1.617.2	GK	Central Medical Laboratory	Baylor College of Medicine	Alexander Kneubehl et al	?	?	?	2021-11-03	NA	8674	5330	5708	9277	786	29775	2.639.798
315	Belize/CML-147/2021	ncov	EPI_ISL_5887234	?	2021-08-04	North America	Belize	Belize	NA	North America	Belize	Belize	genome	29769	Human	35	Female	?	B.1.617.2	GK	Central Medical Laboratory	Baylor College of Medicine	Alexander Kneubehl et al	?	?	?	2021-11-03	NA	8765	5375	5764	9379	486	29769	1.632.571
316	Belize/CML-148/2021	ncov	EPI_ISL_5887235	?	2021-08-04	North America	Belize	Toledo BZ	NA	North America	Belize	Toledo BZ	genome	29782	Human	19	Female	?	A.2.5	G	Central Medical Laboratory	Baylor College of Medicine	Alexander Kneubehl et al	?	?	?	2021-11-03	NA	8490	5191	5571	8988	1542	29782	5.177.624
317	Belize/CML-149/2021	ncov	EPI_ISL_5887236	?	2021-08-04	North America	Belize	Stann Creek	NA	North America	Belize	Stann Creek	genome	29775	Human	32	Female	?	B.1.617.2	GK	Central Medical Laboratory	Baylor College of Medicine	Alexander Kneubehl et al	?	?	?	2021-11-03	NA	8677	5331	5708	9273	786	29775	2.639.798
318	Belize/CML-15/2021	ncov	EPI_ISL_4296323	?	2021-01-22	North America	Belize	Cayo	NA	North America	Belize	Cayo	genome	29782	Human	29	Female	?	B.1.147	G	Central Medical Laboratory	Baylor College of Medicine	Alexander Kneubehl et al	?	?	?	2021-09-18	NA	8765	5365	5750	9439	463	29782	155.463
319	Belize/CML-150/2021	ncov	EPI_ISL_5887237	?	2021-08-04	North America	Belize	Stann Creek	NA	North America	Belize	Stann Creek	genome	29769	Human	3	Female	?	B.1.617.2	GK	Central Medical Laboratory	Baylor College of Medicine	Alexander Kneubehl et al	?	?	?	2021-11-03	NA	8683	5319	5712	9298	757	29769	2.542.914
320	Belize/CML-151/2021	ncov	EPI_ISL_5887238	?	2021-08-04	North America	Belize	Belize	NA	North America	Belize	Belize	genome	29782	Human	51	Female	?	A.2.5	G	Central Medical Laboratory	Baylor College of Medicine	Alexander Kneubehl et al	?	?	?	2021-11-03	NA	8604	5259	5644	9140	1135	29782	3.811.027
321	Belize/CML-152/2021	ncov	EPI_ISL_5887239	?	2021-08-05	North America	Belize	Belize	NA	North America	Belize	Belize	genome	29605	Human	23	Female	?	AY.3	GK	Central Medical Laboratory	Baylor College of Medicine	Alexander Kneubehl et al	?	?	?	2021-11-03	NA	8466	5182	5545	9078	1334	29605	4.505.996
322	Belize/CML-153/2021	ncov	EPI_ISL_5887240	?	2021-08-05	North America	Belize	Belize	NA	North America	Belize	Belize	genome	29769	Human	26	Female	?	AY.4	GK	Central Medical Laboratory	Baylor College of Medicine	Alexander Kneubehl et al	?	?	?	2021-11-03	NA	8428	5192	5547	9010	1592	29769	5.347.845
323	Belize/CML-154/2021	ncov	EPI_ISL_5887241	?	2021-08-05	North America	Belize	Belize	NA	North America	Belize	Belize	genome	29776	Human	21	Female	?	AY.4	GK	Central Medical Laboratory	Baylor College of Medicine	Alexander Kneubehl et al	?	?	?	2021-11-03	NA	8523	5243	5591	9079	1340	29776	4.500.269
324	Belize/CML-155/2021	ncov	EPI_ISL_5887242	?	2021-08-05	North America	Belize	Belize	NA	North America	Belize	Belize	genome	29769	Human	72	Female	?	B.1.617.2	GK	Central Medical Laboratory	Baylor College of Medicine	Alexander Kneubehl et al	?	?	?	2021-11-03	NA	8740	5352	5748	9384	545	29769	1.830.764
325	Belize/CML-156/2021	ncov	EPI_ISL_5887243	?	2021-08-05	North America	Belize	Cayo	NA	North America	Belize	Cayo	genome	29775	Human	27	Female	?	B.1.617.2	GK	Central Medical Laboratory	Baylor College of Medicine	Alexander Kneubehl et al	?	?	?	2021-11-03	NA	8501	5227	5599	9102	1346	29775	4.520.571
326	Belize/CML-157/2021	ncov	EPI_ISL_5887244	?	2021-08-05	North America	Belize	Belize	NA	North America	Belize	Belize	genome	29769	Human	23	Female	?	AY.4	GK	Central Medical Laboratory	Baylor College of Medicine	Alexander Kneubehl et al	?	?	?	2021-11-03	NA	8614	5288	5645	9184	1038	29769	3.486.849
327	Belize/CML-158/2021	ncov	EPI_ISL_5887245	?	2021-08-05	North America	Belize	Belize	San Pedro Town	North America	Belize	Belize	genome	29777	Human	38	Male	?	P.1.17	GR	Central Medical Laboratory	Baylor College of Medicine	Alexander Kneubehl et al	?	?	?	2021-11-03	NA	8687	5332	5686	9295	777	29777	2.609.397
328	Belize/CML-159/2021	ncov	EPI_ISL_5887246	?	2021-08-05	North America	Belize	Stann Creek	NA	North America	Belize	Stann Creek	genome	29770	Human	27	Male	?	B.1.617.2	GK	Central Medical Laboratory	Baylor College of Medicine	Alexander Kneubehl et al	?	?	?	2021-11-03	NA	8823	5409	5798	9464	276	29770	0.927108
329	Belize/CML-16/2021	ncov	EPI_ISL_4296324	?	2021-01-25	North America	Belize	Stann Creek	NA	North America	Belize	Stann Creek	genome	29782	Human	38	Male	?	B.1.147	G	Central Medical Laboratory	Baylor College of Medicine	Alexander Kneubehl et al	?	?	?	2021-09-18	NA	8599	5283	5657	9213	1030	29782	3.458.465
330	Belize/CML-160/2021	ncov	EPI_ISL_5887247	?	2021-08-05	North America	Belize	Toledo BZ	NA	North America	Belize	Toledo BZ	genome	29782	Human	17	Male	?	A.2.5	G	Central Medical Laboratory	Baylor College of Medicine	Alexander Kneubehl et al	?	?	?	2021-11-03	NA	8490	5193	5571	8986	1542	29782	5.177.624
331	Belize/CML-161/2021	ncov	EPI_ISL_5887248	?	2021-08-05	North America	Belize	Stann Creek	NA	North America	Belize	Stann Creek	genome	29782	Human	16	Male	?	A.2.5	G	Central Medical Laboratory	Baylor College of Medicine	Alexander Kneubehl et al	?	?	?	2021-11-03	NA	8489	5193	5573	8984	1543	29782	5.180.982
332	Belize/CML-162/2021	ncov	EPI_ISL_5887249	?	2021-08-05	North America	Belize	Stann Creek	NA	North America	Belize	Stann Creek	genome	29782	Human	17	Male	?	A.2.5	G	Central Medical Laboratory	Baylor College of Medicine	Alexander Kneubehl et al	?	?	?	2021-11-03	NA	8490	5197	5572	8980	1543	29782	5.180.982
333	Belize/CML-163/2021	ncov	EPI_ISL_5887250	?	2021-08-05	North America	Belize	Stann Creek	NA	North America	Belize	Stann Creek	genome	29782	Human	10	Female	?	A.2.5	G	Central Medical Laboratory	Baylor College of Medicine	Alexander Kneubehl et al	?	?	?	2021-11-03	NA	8603	5260	5646	9137	1136	29782	3.814.385
334	Belize/CML-164/2021	ncov	EPI_ISL_5887251	?	2021-08-05	North America	Belize	Stann Creek	NA	North America	Belize	Stann Creek	genome	29770	Human	42	Female	?	B.1.617.2	GK	Central Medical Laboratory	Baylor College of Medicine	Alexander Kneubehl et al	?	?	?	2021-11-03	NA	8823	5409	5798	9464	276	29770	0.927108
335	Belize/CML-165/2021	ncov	EPI_ISL_5887252	?	2021-08-04	North America	Belize	Stann Creek	NA	North America	Belize	Stann Creek	genome	29775	Human	4	Female	?	B.1.617.2	GK	Central Medical Laboratory	Baylor College of Medicine	Alexander Kneubehl et al	?	?	?	2021-11-03	NA	8592	5275	5659	9192	1057	29775	3.549.958
336	Belize/CML-166/2021	ncov	EPI_ISL_5887253	?	2021-08-05	North America	Belize	Stann Creek	NA	North America	Belize	Stann Creek	genome	29782	Human	11	Male	?	A.2.5	G	Central Medical Laboratory	Baylor College of Medicine	Alexander Kneubehl et al	?	?	?	2021-11-03	NA	8489	5193	5573	8985	1542	29782	5.177.624
337	Belize/CML-167/2021	ncov	EPI_ISL_5887254	?	2021-08-05	North America	Belize	Toledo BZ	NA	North America	Belize	Toledo BZ	genome	29776	Human	49	Female	?	B.1.617.2	GK	Central Medical Laboratory	Baylor College of Medicine	Alexander Kneubehl et al	?	?	?	2021-11-03	NA	8674	5333	5710	9271	788	29776	2.646.427
338	Belize/CML-168/2021	ncov	EPI_ISL_5887255	?	2021-08-05	North America	Belize	Stann Creek	NA	North America	Belize	Stann Creek	genome	29776	Human	29	Female	?	B.1.617.2	GK	Central Medical Laboratory	Baylor College of Medicine	Alexander Kneubehl et al	?	?	?	2021-11-03	NA	8674	5331	5709	9274	788	29776	2.646.427
339	Belize/CML-169/2021	ncov	EPI_ISL_5887256	?	2021-08-05	North America	Belize	Belize	NA	North America	Belize	Belize	genome	29782	Human	55	Female	?	A.2.5	G	Central Medical Laboratory	Baylor College of Medicine	Alexander Kneubehl et al	?	?	?	2021-11-03	NA	8489	5193	5573	8985	1542	29782	5.177.624
340	Belize/CML-17/2021	ncov	EPI_ISL_4296325	?	2021-01-22	North America	Belize	Stann Creek	NA	North America	Belize	Stann Creek	genome	29782	Human	9	Female	?	B.1.147	G	Central Medical Laboratory	Baylor College of Medicine	Alexander Kneubehl et al	?	?	?	2021-09-18	NA	8681	5337	5713	9309	742	29782	2.491.438
341	Belize/CML-170/2021	ncov	EPI_ISL_5887257	?	2021-08-07	North America	Belize	Belize	NA	North America	Belize	Belize	genome	29782	Human	22	Female	?	A.2.5	G	Central Medical Laboratory	Baylor College of Medicine	Alexander Kneubehl et al	?	?	?	2021-11-03	NA	8546	5226	5608	9071	1331	29782	4.469.142
342	Belize/CML-171/2021	ncov	EPI_ISL_5887258	?	2021-08-06	North America	Belize	Belize	NA	North America	Belize	Belize	genome	29782	Human	10	Male	?	A.2.5	G	Central Medical Laboratory	Baylor College of Medicine	Alexander Kneubehl et al	?	?	?	2021-11-03	NA	8489	5193	5573	8985	1542	29782	5.177.624
343	Belize/CML-172/2021	ncov	EPI_ISL_5887259	?	2021-08-06	North America	Belize	Belize	NA	North America	Belize	Belize	genome	29770	Human	18	Female	?	B.1.617.2	GK	Central Medical Laboratory	Baylor College of Medicine	Alexander Kneubehl et al	?	?	?	2021-11-03	NA	8766	5373	5764	9379	488	29770	1.639.234
344	Belize/CML-173/2021	ncov	EPI_ISL_5887260	?	2021-08-07	North America	Belize	Belize	NA	North America	Belize	Belize	genome	29782	Human	34	Male	?	A.2.5	G	Central Medical Laboratory	Baylor College of Medicine	Alexander Kneubehl et al	?	?	?	2021-11-03	NA	8603	5260	5646	9138	1135	29782	3.811.027
345	Belize/CML-174/2021	ncov	EPI_ISL_5887261	?	2021-08-07	North America	Belize	Orange Walk	NA	North America	Belize	Orange Walk	genome	29782	Human	9	Male	?	A.2.5	G	Central Medical Laboratory	Baylor College of Medicine	Alexander Kneubehl et al	?	?	?	2021-11-03	NA	8489	5193	5573	8984	1543	29782	5.180.982
346	Belize/CML-175/2021	ncov	EPI_ISL_5887262	?	2021-08-08	North America	Belize	Belize	NA	North America	Belize	Belize	genome	29763	Human	93	Male	?	B.1.1.7	G	Central Medical Laboratory	Baylor College of Medicine	Alexander Kneubehl et al	?	?	?	2021-11-03	NA	8543	5232	5612	9173	1203	29763	4.041.931
347	Belize/CML-176/2021	ncov	EPI_ISL_5887263	?	2021-08-09	North America	Belize	Belize	NA	North America	Belize	Belize	genome	29777	Human	30	Female	?	P.1.17	GR	Central Medical Laboratory	Baylor College of Medicine	Alexander Kneubehl et al	?	?	?	2021-11-03	NA	8594	5278	5650	9199	1056	29777	3.546.361
348	Belize/CML-177/2021	ncov	EPI_ISL_5887264	?	2021-08-09	North America	Belize	Belize	NA	North America	Belize	Belize	genome	29770	Human	26	Female	?	B.1.617.2	GK	Central Medical Laboratory	Baylor College of Medicine	Alexander Kneubehl et al	?	?	?	2021-11-03	NA	8764	5374	5764	9380	488	29770	1.639.234
349	Belize/CML-178/2021	ncov	EPI_ISL_5887265	?	2021-07-31	North America	Belize	Toledo BZ	NA	North America	Belize	Toledo BZ	genome	29773	Human	38	Male	?	B	G	Central Medical Laboratory	Baylor College of Medicine	Alexander Kneubehl et al	?	?	?	2021-11-03	NA	8886	5456	5848	9551	32	29773	0.10748
350	Belize/CML-179/2021	ncov	EPI_ISL_5887266	?	2021-08-06	North America	Belize	Stann Creek	NA	North America	Belize	Stann Creek	genome	29770	Human	4	Male	?	B.1.617.2	GK	Central Medical Laboratory	Baylor College of Medicine	Alexander Kneubehl et al	?	?	?	2021-11-03	NA	8822	5410	5799	9463	276	29770	0.927108
351	Belize/CML-18/2021	ncov	EPI_ISL_4296326	?	2021-01-25	North America	Belize	Belize	NA	North America	Belize	Belize	genome	29782	Human	39	Male	?	B.1.2	GH	Central Medical Laboratory	Baylor College of Medicine	Alexander Kneubehl et al	?	?	?	2021-09-18	NA	8891	5465	5847	9579	0	29782	0
352	Belize/CML-180/2021	ncov	EPI_ISL_5887267	?	2021-08-09	North America	Belize	Belize	San Pedro Town	North America	Belize	Belize	genome	29776	Human	53	Male	?	B.1.617.2	GK	Central Medical Laboratory	Baylor College of Medicine	Alexander Kneubehl et al	?	?	?	2021-11-03	NA	8730	5366	5745	9358	577	29776	1.937.802
353	Belize/CML-181/2021	ncov	EPI_ISL_5887268	?	2021-08-07	North America	Belize	Toledo BZ	NA	North America	Belize	Toledo BZ	genome	29770	Human	77	Female	?	B.1.617.2	GK	Central Medical Laboratory	Baylor College of Medicine	Alexander Kneubehl et al	?	?	?	2021-11-03	NA	8822	5407	5798	9467	276	29770	0.927108
354	Belize/CML-182/2021	ncov	EPI_ISL_5887269	?	2021-08-09	North America	Belize	Stann Creek	NA	North America	Belize	Stann Creek	genome	29782	Human	68	Male	?	A.2.5	G	Central Medical Laboratory	Baylor College of Medicine	Alexander Kneubehl et al	?	?	?	2021-11-03	NA	8604	5259	5644	9140	1135	29782	3.811.027
355	Belize/CML-183/2021	ncov	EPI_ISL_5887270	?	2021-08-09	North America	Belize	Orange Walk	NA	North America	Belize	Orange Walk	genome	29782	Human	38	Male	?	A.2.5	G	Central Medical Laboratory	Baylor College of Medicine	Alexander Kneubehl et al	?	?	?	2021-11-03	NA	8488	5193	5574	8984	1543	29782	5.180.982
356	Belize/CML-184/2021	ncov	EPI_ISL_5887271	?	2021-08-10	North America	Belize	Stann Creek	NA	North America	Belize	Stann Creek	genome	29770	Human	44	Male	?	B.1.617.2	GK	Central Medical Laboratory	Baylor College of Medicine	Alexander Kneubehl et al	?	?	?	2021-11-03	NA	8822	5407	5798	9467	276	29770	0.927108
357	Belize/CML-185/2021	ncov	EPI_ISL_5887272	?	2021-08-09	North America	Belize	Toledo BZ	NA	North America	Belize	Toledo BZ	genome	29770	Human	37	Female	?	B.1.617.2	GK	Central Medical Laboratory	Baylor College of Medicine	Alexander Kneubehl et al	?	?	?	2021-11-03	NA	8823	5409	5797	9465	276	29770	0.927108
358	Belize/CML-186/2021	ncov	EPI_ISL_5887273	?	2021-08-09	North America	Belize	Orange Walk	NA	North America	Belize	Orange Walk	genome	29770	Human	28	Female	?	AY.4	GK	Central Medical Laboratory	Baylor College of Medicine	Alexander Kneubehl et al	?	?	?	2021-11-03	NA	8671	5320	5680	9271	828	29770	2.781.323
359	Belize/CML-187/2021	ncov	EPI_ISL_5887274	?	2021-08-10	North America	Belize	Belize	NA	North America	Belize	Belize	genome	29776	Human	23	Female	?	AY.4	GK	Central Medical Laboratory	Baylor College of Medicine	Alexander Kneubehl et al	?	?	?	2021-11-03	NA	8307	5087	5461	8887	2034	29776	6.831.005
360	Belize/CML-188/2021	ncov	EPI_ISL_5887275	?	2021-08-10	North America	Belize	Belize	NA	North America	Belize	Belize	genome	29782	Human	30	Female	?	A.2.5	G	Central Medical Laboratory	Baylor College of Medicine	Alexander Kneubehl et al	?	?	?	2021-11-03	NA	8378	5151	5506	8905	1842	29782	6.184.944
361	Belize/CML-189/2021	ncov	EPI_ISL_5887276	?	2021-08-09	North America	Belize	Cayo	NA	North America	Belize	Cayo	genome	29776	Human	39	Female	?	B.1.617.2	GK	Central Medical Laboratory	Baylor College of Medicine	Alexander Kneubehl et al	?	?	?	2021-11-03	NA	8673	5331	5709	9275	788	29776	2.646.427
362	Belize/CML-19/2021	ncov	EPI_ISL_4296327	?	2021-01-25	North America	Belize	Cayo	NA	North America	Belize	Cayo	genome	29782	Human	14	Female	?	B.1	G	Central Medical Laboratory	Baylor College of Medicine	Alexander Kneubehl et al	?	?	?	2021-09-18	NA	8111	5023	5344	8760	2544	29782	8.542.072
363	Belize/CML-190/2021	ncov	EPI_ISL_5887277	?	2021-08-09	North America	Belize	Belize	NA	North America	Belize	Belize	genome	29770	Human	11	Male	?	B.1.617.2	GK	Central Medical Laboratory	Baylor College of Medicine	Alexander Kneubehl et al	?	?	?	2021-11-03	NA	8821	5409	5799	9464	277	29770	0.930467
364	Belize/CML-191/2021	ncov	EPI_ISL_5887278	?	2021-08-10	North America	Belize	Cayo	NA	North America	Belize	Cayo	genome	29770	Human	17	\	?	B.1.617.2	GK	Central Medical Laboratory	Baylor College of Medicine	Alexander Kneubehl et al	?	?	?	2021-11-03	NA	8766	5376	5763	9377	488	29770	1.639.234
365	Belize/CML-192/2021	ncov	EPI_ISL_5887279	?	2021-08-09	North America	Belize	Orange Walk	NA	North America	Belize	Orange Walk	genome	29782	Human	27	Female	?	A.2.5	G	Central Medical Laboratory	Baylor College of Medicine	Alexander Kneubehl et al	?	?	?	2021-11-03	NA	8547	5225	5606	9074	1330	29782	4.465.785
366	Belize/CML-193/2021	ncov	EPI_ISL_5887280	?	2021-08-09	North America	Belize	Corozal	NA	North America	Belize	Corozal	genome	29776	Human	40	Male	?	B.1.617.2	GK	Central Medical Laboratory	Baylor College of Medicine	Alexander Kneubehl et al	?	?	?	2021-11-03	NA	8674	5333	5710	9271	788	29776	2.646.427
367	Belize/CML-194/2021	ncov	EPI_ISL_5887281	?	2021-08-10	North America	Belize	Belize	NA	North America	Belize	Belize	genome	29770	Human	37	Female	?	AY.113	GK	Central Medical Laboratory	Baylor College of Medicine	Alexander Kneubehl et al	?	?	?	2021-11-03	NA	8679	5325	5702	9281	783	29770	2.630.165
368	Belize/CML-195/2021	ncov	EPI_ISL_8838988	?	2021-10-01	North America	Belize	Orange Walk	NA	North America	Belize	Orange Walk	genome	29769	Human	25	Female	?	B.1.617.2	GK	Central Medical Laboratory	Central Medical Laboratory	Roberto Melendez et al	?	?	?	2022-01-19	NA	8823	5409	5799	9462	276	29769	0.927139
369	Belize/CML-196/2021	ncov	EPI_ISL_8838989	?	2021-10-01	North America	Belize	Corozal	NA	North America	Belize	Corozal	genome	29765	Human	37	Male	?	AY.100	GK	Central Medical Laboratory	Central Medical Laboratory	Roberto Melendez et al	?	?	?	2022-01-19	NA	8469	5211	5577	9098	1410	29765	4.737.107
370	Belize/CML-197/2021	ncov	EPI_ISL_8838990	?	2021-10-01	North America	Belize	Belize	NA	North America	Belize	Belize	genome	29769	Human	43	Male	?	AY.4	GK	Central Medical Laboratory	Central Medical Laboratory	Roberto Melendez et al	?	?	?	2022-01-19	NA	8614	5285	5645	9187	1038	29769	3.486.849
371	Belize/CML-198/2021	ncov	EPI_ISL_8838991	?	2021-10-01	North America	Belize	Corozal	NA	North America	Belize	Corozal	genome	29769	Human	6	Female	?	AY.4	GK	Central Medical Laboratory	Central Medical Laboratory	Roberto Melendez et al	?	?	?	2022-01-19	NA	8671	5321	5680	9271	826	29769	2.774.699
372	Belize/CML-199/2021	ncov	EPI_ISL_8838992	?	2021-10-06	North America	Belize	Belize	NA	North America	Belize	Belize	genome	29775	Human	20	Female	?	AY.4	GK	Central Medical Laboratory	Central Medical Laboratory	Roberto Melendez et al	?	?	?	2022-01-19	NA	8481	5218	5575	9083	1418	29775	4.762.385
373	Belize/CML-2/2021	ncov	EPI_ISL_4296311	?	2021-01-13	North America	Belize	Toledo BZ	NA	North America	Belize	Toledo BZ	genome	29782	Human	18	Female	?	B.1.147	G	Central Medical Laboratory	Baylor College of Medicine	Alexander Kneubehl et al	?	?	?	2021-09-18	NA	8892	5467	5853	9570	0	29782	0
374	Belize/CML-20/2021	ncov	EPI_ISL_4296328	?	2021-01-26	North America	Belize	Cayo	NA	North America	Belize	Cayo	genome	29782	Human	41	Male	?	B.1.1.274	GR	Central Medical Laboratory	Baylor College of Medicine	Alexander Kneubehl et al	?	?	?	2021-09-18	NA	8837	5437	5811	9484	213	29782	0.715197
375	Belize/CML-200/2021	ncov	EPI_ISL_8838993	?	2021-10-04	North America	Belize	Cayo	NA	North America	Belize	Cayo	genome	29764	Human	54	Male	?	AY.100	GK	Central Medical Laboratory	Central Medical Laboratory	Roberto Melendez et al	?	?	?	2022-01-19	NA	8753	5366	5737	9377	531	29764	1.784.034
376	Belize/CML-201/2021	ncov	EPI_ISL_8838994	?	2021-10-04	North America	Belize	Belize	NA	North America	Belize	Belize	genome	29770	Human	60	Female	?	AY.4	GK	Central Medical Laboratory	Central Medical Laboratory	Roberto Melendez et al	?	?	?	2022-01-19	NA	8670	5319	5681	9272	828	29770	2.781.323
377	Belize/CML-202/2021	ncov	EPI_ISL_8838995	?	2021-10-04	North America	Belize	Belize	NA	North America	Belize	Belize	genome	29769	Human	49	Female	?	AY.4	GK	Central Medical Laboratory	Central Medical Laboratory	Roberto Melendez et al	?	?	?	2022-01-19	NA	8671	5320	5678	9274	826	29769	2.774.699
378	Belize/CML-203/2021	ncov	EPI_ISL_8838996	?	2021-10-04	North America	Belize	Belize	NA	North America	Belize	Belize	genome	29770	Human	37	Male	?	AY.4	GK	Central Medical Laboratory	Central Medical Laboratory	Roberto Melendez et al	?	?	?	2022-01-19	NA	8670	5318	5681	9271	830	29770	2.788.042
379	Belize/CML-204/2021	ncov	EPI_ISL_8838997	?	2021-10-06	North America	Belize	Orange Walk	NA	North America	Belize	Orange Walk	genome	29770	Human	19	Male	?	AY.4	GK	Central Medical Laboratory	Central Medical Laboratory	Roberto Melendez et al	?	?	?	2022-01-19	NA	8672	5318	5679	9273	828	29770	2.781.323
380	Belize/CML-205/2021	ncov	EPI_ISL_8838998	?	2021-10-05	North America	Belize	Cayo	NA	North America	Belize	Cayo	genome	29769	Human	22	Female	?	AY.4	GK	Central Medical Laboratory	Central Medical Laboratory	Roberto Melendez et al	?	?	?	2022-01-19	NA	8754	5367	5741	9376	531	29769	1.783.735
381	Belize/CML-209/2021	ncov	EPI_ISL_13778448	?	2021-10-07	North America	Belize	Orange Walk	NA	North America	Belize	Orange Walk	genome	29763	Human	72	Female	?	AY.100	GK	Central Medical Laboratory	Central Medical Laboratory	Roberto Melendez et al	?	?	?	2022-01-18	NA	8569	5264	5625	9182	1123	29763	3.773.141
382	Belize/CML-21/2021	ncov	EPI_ISL_4296329	?	2021-01-25	North America	Belize	Cayo	NA	North America	Belize	Cayo	genome	29782	Human	48	Male	?	B.1.147	G	Central Medical Laboratory	Baylor College of Medicine	Alexander Kneubehl et al	?	?	?	2021-09-18	NA	8760	5386	5777	9392	467	29782	1.568.061
383	Belize/CML-210/2021	ncov	EPI_ISL_8838999	?	2021-10-07	North America	Belize	Belize	NA	North America	Belize	Belize	genome	29769	Human	33	Male	?	AY.4	GK	Central Medical Laboratory	Central Medical Laboratory	Roberto Melendez et al	?	?	?	2022-01-19	NA	8615	5286	5644	9186	1038	29769	3.486.849
384	Belize/CML-211/2021	ncov	EPI_ISL_8839000	?	2021-10-07	North America	Belize	Corozal	NA	North America	Belize	Corozal	genome	29769	Human	12	Male	?	AY.39	GK	Central Medical Laboratory	Central Medical Laboratory	Roberto Melendez et al	?	?	?	2022-01-19	NA	8738	5361	5731	9368	571	29769	1.918.103
385	Belize/CML-212/2021	ncov	EPI_ISL_8839001	?	2021-10-07	North America	Belize	Corozal	NA	North America	Belize	Corozal	genome	29765	Human	5	Female	?	AY.100	GK	Central Medical Laboratory	Central Medical Laboratory	Roberto Melendez et al	?	?	?	2022-01-19	NA	8613	5286	5640	9186	1040	29765	3.494.037
386	Belize/CML-213/2021	ncov	EPI_ISL_8839002	?	2021-10-07	North America	Belize	Corozal	NA	North America	Belize	Corozal	genome	29769	Human	68	Male	?	AY.26	GK	Central Medical Laboratory	Central Medical Laboratory	Roberto Melendez et al	?	?	?	2022-01-19	NA	8820	5406	5798	9471	274	29769	0.920421
387	Belize/CML-214/2021	ncov	EPI_ISL_8839003	?	2021-10-07	North America	Belize	Stann Creek	NA	North America	Belize	Stann Creek	genome	29769	Human	69	Female	?	AY.4	GK	Central Medical Laboratory	Central Medical Laboratory	Roberto Melendez et al	?	?	?	2022-01-19	NA	8575	5268	5617	9196	1113	29769	3.738.789
388	Belize/CML-215/2021	ncov	EPI_ISL_8839004	?	2021-10-07	North America	Belize	Cayo	NA	North America	Belize	Cayo	genome	29770	Human	41	Male	?	AY.4	GK	Central Medical Laboratory	Central Medical Laboratory	Roberto Melendez et al	?	?	?	2022-01-19	NA	8697	5335	5707	9286	745	29770	2.502.519
389	Belize/CML-216/2021	ncov	EPI_ISL_8839005	?	2021-10-07	North America	Belize	Cayo	NA	North America	Belize	Cayo	genome	29769	Human	26	Male	?	AY.4	GK	Central Medical Laboratory	Central Medical Laboratory	Roberto Melendez et al	?	?	?	2022-01-19	NA	8670	5318	5682	9273	826	29769	2.774.699
390	Belize/CML-217/2021	ncov	EPI_ISL_8839006	?	2021-10-07	North America	Belize	Cayo	NA	North America	Belize	Cayo	genome	29769	Human	30	Male	?	AY.4	GK	Central Medical Laboratory	Central Medical Laboratory	Roberto Melendez et al	?	?	?	2022-01-19	NA	8671	5319	5681	9272	826	29769	2.774.699
391	Belize/CML-218/2021	ncov	EPI_ISL_8839007	?	2021-10-07	North America	Belize	Cayo	NA	North America	Belize	Cayo	genome	29765	Human	34	Male	?	AY.100	GK	Central Medical Laboratory	Central Medical Laboratory	Roberto Melendez et al	?	?	?	2022-01-19	NA	8614	5287	5639	9184	1041	29765	3.497.396
392	Belize/CML-219/2021	ncov	EPI_ISL_8839008	?	2021-10-07	North America	Belize	Cayo	NA	North America	Belize	Cayo	genome	29770	Human	58	Male	?	AY.100	GK	Central Medical Laboratory	Central Medical Laboratory	Roberto Melendez et al	?	?	?	2022-01-19	NA	8735	5357	5737	9366	575	29770	1.931.475
393	Belize/CML-22/2021	ncov	EPI_ISL_4296330	?	2021-01-26	North America	Belize	Belize	NA	North America	Belize	Belize	genome	29782	Human	23	Male	?	B.1.147	G	Central Medical Laboratory	Baylor College of Medicine	Alexander Kneubehl et al	?	?	?	2021-09-18	NA	8737	5368	5749	9398	530	29782	1.779.598
394	Belize/CML-220/2021	ncov	EPI_ISL_8839009	?	2021-10-08	North America	Belize	Cayo	NA	North America	Belize	Cayo	genome	29769	Human	47	Female	?	AY.4	GK	Central Medical Laboratory	Central Medical Laboratory	Roberto Melendez et al	?	?	?	2022-01-19	NA	8599	5277	5640	9183	1070	29769	3.594.343
395	Belize/CML-221/2021	ncov	EPI_ISL_8839010	?	2021-10-07	North America	Belize	Cayo	NA	North America	Belize	Cayo	genome	29764	Human	34	Male	?	AY.100	GK	Central Medical Laboratory	Central Medical Laboratory	Roberto Melendez et al	?	?	?	2022-01-19	NA	8614	5284	5641	9187	1038	29764	3.487.434
396	Belize/CML-222/2021	ncov	EPI_ISL_8839011	?	2021-10-07	North America	Belize	Cayo	NA	North America	Belize	Cayo	genome	29765	Human	52	Female	?	AY.100	GK	Central Medical Laboratory	Central Medical Laboratory	Roberto Melendez et al	?	?	?	2022-01-19	NA	8613	5286	5640	9185	1041	29765	3.497.396
397	Belize/CML-223/2021	ncov	EPI_ISL_8839012	?	2021-10-07	North America	Belize	Cayo	NA	North America	Belize	Cayo	genome	29770	Human	13	Male	?	AY.100	GK	Central Medical Laboratory	Central Medical Laboratory	Roberto Melendez et al	?	?	?	2022-01-19	NA	8523	5239	5587	9083	1338	29770	4.494.458
398	Belize/CML-224/2021	ncov	EPI_ISL_8839013	?	2021-10-07	North America	Belize	Cayo	NA	North America	Belize	Cayo	genome	29764	Human	28	Male	?	AY.100	GK	Central Medical Laboratory	Central Medical Laboratory	Roberto Melendez et al	?	?	?	2022-01-19	NA	8613	5285	5641	9186	1039	29764	3.490.794
399	Belize/CML-225/2021	ncov	EPI_ISL_8839014	?	2021-10-07	North America	Belize	Cayo	NA	North America	Belize	Cayo	genome	29770	Human	65	Male	?	AY.100	GK	Central Medical Laboratory	Central Medical Laboratory	Roberto Melendez et al	?	?	?	2022-01-19	NA	8464	5200	5559	9054	1493	29770	5.015.116
400	Belize/CML-226/2021	ncov	EPI_ISL_8839015	?	2021-10-07	North America	Belize	Cayo	NA	North America	Belize	Cayo	genome	29771	Human	8	Female	?	AY.100	GK	Central Medical Laboratory	Central Medical Laboratory	Roberto Melendez et al	?	?	?	2022-01-19	NA	8301	5086	5436	8921	2027	29771	6.808.639
401	Belize/CML-227/2021	ncov	EPI_ISL_8839016	?	2021-10-07	North America	Belize	Cayo	NA	North America	Belize	Cayo	genome	29764	Human	14	Female	?	AY.100	GK	Central Medical Laboratory	Central Medical Laboratory	Roberto Melendez et al	?	?	?	2022-01-19	NA	8612	5286	5640	9188	1038	29764	3.487.434
402	Belize/CML-228/2021	ncov	EPI_ISL_8839017	?	2021-10-07	North America	Belize	Cayo	NA	North America	Belize	Cayo	genome	29782	Human	20	Male	?	A.2.5	G	Central Medical Laboratory	Central Medical Laboratory	Roberto Melendez et al	?	?	?	2022-01-19	NA	8491	5193	5570	8986	1542	29782	5.177.624
403	Belize/CML-229/2021	ncov	EPI_ISL_8839018	?	2021-10-08	North America	Belize	Toledo BZ	NA	North America	Belize	Toledo BZ	genome	29764	Human	13	Female	?	AY.100	GK	Central Medical Laboratory	Central Medical Laboratory	Roberto Melendez et al	?	?	?	2022-01-19	NA	8755	5365	5735	9378	531	29764	1.784.034
404	Belize/CML-23/2021	ncov	EPI_ISL_4296331	?	2021-01-26	North America	Belize	Belize	NA	North America	Belize	Belize	genome	29782	Human	16	Female	?	B.1.147	G	Central Medical Laboratory	Baylor College of Medicine	Alexander Kneubehl et al	?	?	?	2021-09-18	NA	8835	5425	5817	9493	212	29782	0.711839
405	Belize/CML-230/2021	ncov	EPI_ISL_8839019	?	2021-10-08	North America	Belize	Toledo BZ	NA	North America	Belize	Toledo BZ	genome	29765	Human	9	Female	?	AY.100	GK	Central Medical Laboratory	Central Medical Laboratory	Roberto Melendez et al	?	?	?	2022-01-19	NA	8672	5317	5673	9274	829	29765	278.515
406	Belize/CML-231/2021	ncov	EPI_ISL_13778449	?	2021-10-07	North America	Belize	Toledo BZ	NA	North America	Belize	Toledo BZ	genome	29728	Human	31	Male	?	AY.100	GK	Central Medical Laboratory	Central Medical Laboratory	Roberto Melendez et al	?	?	?	2022-01-18	NA	8661	5305	5671	9261	830	29728	2.791.981
407	Belize/CML-232/2021	ncov	EPI_ISL_8839020	?	2021-10-07	North America	Belize	Stann Creek	NA	North America	Belize	Stann Creek	genome	29764	Human	32	Female	?	AY.100	GK	Central Medical Laboratory	Central Medical Laboratory	Roberto Melendez et al	?	?	?	2022-01-19	NA	8571	5263	5622	9186	1122	29764	3.769.655
408	Belize/CML-233/2021	ncov	EPI_ISL_8839021	?	2021-10-07	North America	Belize	Belize	NA	North America	Belize	Belize	genome	29769	Human	33	Male	?	AY.4	GK	Central Medical Laboratory	Central Medical Laboratory	Roberto Melendez et al	?	?	?	2022-01-19	NA	8571	5270	5633	9183	1112	29769	3.735.429
409	Belize/CML-234/2021	ncov	EPI_ISL_8839022	?	2021-10-07	North America	Belize	Belize	NA	North America	Belize	Belize	genome	29769	Human	62	Female	?	AY.4	GK	Central Medical Laboratory	Central Medical Laboratory	Roberto Melendez et al	?	?	?	2022-01-19	NA	8541	5223	5582	9134	1289	29769	4.330.008
410	Belize/CML-235/2021	ncov	EPI_ISL_13778450	?	2021-10-07	North America	Belize	Orange Walk	NA	North America	Belize	Orange Walk	genome	29762	Human	77	Female	?	AY.100	GK	Central Medical Laboratory	Central Medical Laboratory	Roberto Melendez et al	?	?	?	2022-01-18	NA	8670	5319	5676	9269	828	29762	2.782.071
411	Belize/CML-236/2021	ncov	EPI_ISL_8839023	?	2021-10-07	North America	Belize	Orange Walk	NA	North America	Belize	Orange Walk	genome	29769	Human	44	Male	?	AY.4	GK	Central Medical Laboratory	Central Medical Laboratory	Roberto Melendez et al	?	?	?	2022-01-19	NA	8671	5319	5680	9273	826	29769	2.774.699
412	Belize/CML-237/2021	ncov	EPI_ISL_8889594	?	2021-09-17	North America	Belize	Cayo	NA	North America	Belize	Cayo	genome	29775	Human	34	Female	?	AY.4	GK	Central Medical Laboratory	Central Medical Laboratory	Roberto Melendez et al	?	?	?	2022-01-20	NA	8522	5241	5591	9079	1342	29775	4.507.137
413	Belize/CML-238/2021	ncov	EPI_ISL_8889587	?	2021-10-29	North America	Belize	Toledo BZ	NA	North America	Belize	Toledo BZ	genome	29769	Human	9	Male	?	AY.4	GK	Central Medical Laboratory	Central Medical Laboratory	Roberto Melendez et al	?	?	?	2022-01-20	NA	8670	5317	5680	9276	826	29769	2.774.699
414	Belize/CML-239/2021	ncov	EPI_ISL_8889603	?	2021-11-02	North America	Belize	Belize	NA	North America	Belize	Belize	genome	29769	Human	26	Male	?	AY.4	GK	Central Medical Laboratory	Central Medical Laboratory	Roberto Melendez et al	?	?	?	2022-01-20	NA	8755	5369	5739	9375	531	29769	1.783.735
415	Belize/CML-24/2021	ncov	EPI_ISL_4296332	?	2021-01-27	North America	Belize	Belize	NA	North America	Belize	Belize	genome	29782	Human	22	Female	?	B.1.1.519	GR	Central Medical Laboratory	Baylor College of Medicine	Alexander Kneubehl et al	?	?	?	2021-09-18	NA	8775	5380	5758	9403	466	29782	1.564.704
416	Belize/CML-240/2021	ncov	EPI_ISL_8889595	?	2021-10-29	North America	Belize	Cayo	NA	North America	Belize	Cayo	genome	29770	Human	22	Male	?	AY.4	GK	Central Medical Laboratory	Central Medical Laboratory	Roberto Melendez et al	?	?	?	2022-01-20	NA	8755	5367	5740	9375	533	29770	1.790.393
417	Belize/CML-241/2021	ncov	EPI_ISL_8889604	?	2021-10-29	North America	Belize	Belize	NA	North America	Belize	Belize	genome	29769	Human	78	Male	?	AY.4	GK	Central Medical Laboratory	Central Medical Laboratory	Roberto Melendez et al	?	?	?	2022-01-20	NA	8819	5405	5797	9474	274	29769	0.920421
418	Belize/CML-242/2021	ncov	EPI_ISL_8889591	?	2021-11-02	North America	Belize	Stann Creek	NA	North America	Belize	Stann Creek	genome	29769	Human	21	Female	?	AY.103	GK	Central Medical Laboratory	Central Medical Laboratory	Roberto Melendez et al	?	?	?	2022-01-20	NA	8736	5358	5736	9368	571	29769	1.918.103
419	Belize/CML-243/2021	ncov	EPI_ISL_8889605	?	2021-11-02	North America	Belize	Belize	NA	North America	Belize	Belize	genome	29769	Human	31	Female	?	AY.4	GK	Central Medical Laboratory	Central Medical Laboratory	Roberto Melendez et al	?	?	?	2022-01-20	NA	8584	5272	5627	9193	1093	29769	3.671.605
420	Belize/CML-244/2021	ncov	EPI_ISL_8889588	?	2021-11-04	North America	Belize	Toledo BZ	NA	North America	Belize	Toledo BZ	genome	29770	Human	9	Female	?	AY.4	GK	Central Medical Laboratory	Central Medical Laboratory	Roberto Melendez et al	?	?	?	2022-01-20	NA	8754	5366	5741	9376	533	29770	1.790.393
421	Belize/CML-245/2021	ncov	EPI_ISL_8889606	?	2021-11-07	North America	Belize	Belize	NA	North America	Belize	Belize	genome	29769	Human	36	Male	?	AY.4	GK	Central Medical Laboratory	Central Medical Laboratory	Roberto Melendez et al	?	?	?	2022-01-20	NA	8753	5367	5741	9377	531	29769	1.783.735
422	Belize/CML-246/2021	ncov	EPI_ISL_8889596	?	2021-11-06	North America	Belize	Cayo	NA	North America	Belize	Cayo	genome	29769	Human	61	Male	?	AY.26	GK	Central Medical Laboratory	Central Medical Laboratory	Roberto Melendez et al	?	?	?	2022-01-20	NA	8822	5411	5796	9466	274	29769	0.920421
423	Belize/CML-247/2021	ncov	EPI_ISL_8889589	?	2021-11-05	North America	Belize	Toledo BZ	NA	North America	Belize	Toledo BZ	genome	29765	Human	68	Female	?	AY.100	GK	Central Medical Laboratory	Central Medical Laboratory	Roberto Melendez et al	?	?	?	2022-01-20	NA	8755	5365	5733	9379	533	29765	1.790.694
424	Belize/CML-248/2021	ncov	EPI_ISL_8889597	?	2021-11-06	North America	Belize	Cayo	NA	North America	Belize	Cayo	genome	29769	Human	7	Male	?	AY.26	GK	Central Medical Laboratory	Central Medical Laboratory	Roberto Melendez et al	?	?	?	2022-01-20	NA	8551	5280	5604	9209	1125	29769	3.779.099
425	Belize/CML-249/2021	ncov	EPI_ISL_8889598	?	2021-11-07	North America	Belize	Cayo	NA	North America	Belize	Cayo	genome	29769	Human	12	Male	?	AY.113	GK	Central Medical Laboratory	Central Medical Laboratory	Roberto Melendez et al	?	?	?	2022-01-20	NA	8677	5328	5701	9280	783	29769	2.630.253
426	Belize/CML-25/2021	ncov	EPI_ISL_4296333	?	2021-01-27	North America	Belize	Orange Walk	NA	North America	Belize	Orange Walk	genome	29782	Human	26	Male	?	B.1.147	G	Central Medical Laboratory	Baylor College of Medicine	Alexander Kneubehl et al	?	?	?	2021-09-18	NA	8835	5425	5817	9493	212	29782	0.711839
427	Belize/CML-250/2021	ncov	EPI_ISL_8889599	?	2021-11-06	North America	Belize	Cayo	NA	North America	Belize	Cayo	genome	29769	Human	60	Female	?	AY.26	GK	Central Medical Laboratory	Central Medical Laboratory	Roberto Melendez et al	?	?	?	2022-01-20	NA	8551	5279	5604	9210	1125	29769	3.779.099
428	Belize/CML-251/2021	ncov	EPI_ISL_8889600	?	2021-11-06	North America	Belize	Cayo	NA	North America	Belize	Cayo	genome	29770	Human	16	Male	?	AY.26	GK	Central Medical Laboratory	Central Medical Laboratory	Roberto Melendez et al	?	?	?	2022-01-20	NA	8551	5280	5603	9209	1127	29770	378.569
429	Belize/CML-252/2021	ncov	EPI_ISL_8889601	?	2021-11-07	North America	Belize	Cayo	NA	North America	Belize	Cayo	genome	29764	Human	27	Female	?	AY.100	GK	Central Medical Laboratory	Central Medical Laboratory	Roberto Melendez et al	?	?	?	2022-01-20	NA	8819	5405	5790	9476	274	29764	0.920575
430	Belize/CML-253/2021	ncov	EPI_ISL_8889602	?	2021-11-06	North America	Belize	Cayo	NA	North America	Belize	Cayo	genome	29769	Human	47	Female	?	AY.103	GK	Central Medical Laboratory	Central Medical Laboratory	Roberto Melendez et al	?	?	?	2022-01-20	NA	8820	5406	5797	9472	274	29769	0.920421
431	Belize/CML-254/2021	ncov	EPI_ISL_8889607	?	2021-11-09	North America	Belize	Belize	NA	North America	Belize	Belize	genome	29769	Human	45	Male	?	AY.4	GK	Central Medical Laboratory	Central Medical Laboratory	Roberto Melendez et al	?	?	?	2022-01-20	NA	8818	5407	5797	9471	276	29769	0.927139
432	Belize/CML-255/2021	ncov	EPI_ISL_8889592	?	2021-11-09	North America	Belize	Stann Creek	NA	North America	Belize	Stann Creek	genome	29770	Human	68	Female	?	AY.100	GK	Central Medical Laboratory	Central Medical Laboratory	Roberto Melendez et al	?	?	?	2022-01-20	NA	8422	5184	5534	8997	1633	29770	5.485.388
433	Belize/CML-256/2021	ncov	EPI_ISL_8889590	?	2021-11-09	North America	Belize	Toledo BZ	NA	North America	Belize	Toledo BZ	genome	29764	Human	9	Female	?	AY.100	GK	Central Medical Laboratory	Central Medical Laboratory	Roberto Melendez et al	?	?	?	2022-01-20	NA	8659	5308	5687	9282	828	29764	2.781.884
434	Belize/CML-257/2021	ncov	EPI_ISL_8889608	?	2021-11-11	North America	Belize	Belize	NA	North America	Belize	Belize	genome	29764	Human	34	Female	?	AY.100	GK	Central Medical Laboratory	Central Medical Laboratory	Roberto Melendez et al	?	?	?	2022-01-20	NA	8659	5308	5687	9282	828	29764	2.781.884
435	Belize/CML-258/2021	ncov	EPI_ISL_8889593	?	2021-11-10	North America	Belize	Orange Walk	NA	North America	Belize	Orange Walk	genome	29769	Human	54	Female	?	AY.4	GK	Central Medical Laboratory	Central Medical Laboratory	Roberto Melendez et al	?	?	?	2022-01-20	NA	8670	5318	5680	9275	826	29769	2.774.699
436	Belize/CML-259/2021	ncov	EPI_ISL_8889609	?	2021-11-11	North America	Belize	Belize	NA	North America	Belize	Belize	genome	29769	Human	33	Female	?	AY.4	GK	Central Medical Laboratory	Central Medical Laboratory	Roberto Melendez et al	?	?	?	2022-01-20	NA	8670	5319	5680	9274	826	29769	2.774.699
437	Belize/CML-26/2021	ncov	EPI_ISL_4296334	?	2021-01-27	North America	Belize	Orange Walk	NA	North America	Belize	Orange Walk	genome	29782	Human	27	Male	?	B.1.147	G	Central Medical Laboratory	Baylor College of Medicine	Alexander Kneubehl et al	?	?	?	2021-09-18	NA	8663	5327	5727	9277	788	29782	2.645.893
438	Belize/CML-260/2021	ncov	EPI_ISL_13778453	?	2021-11-27	North America	Belize	Belize	NA	North America	Belize	Belize	genome	29763	Human	53	Male	?	AY.100	GK	Central Medical Laboratory	Central Medical Laboratory	Roberto Melendez et al	?	?	?	2022-02-04	NA	8754	5364	5736	9376	533	29763	1.790.814
439	Belize/CML-261/2021	ncov	EPI_ISL_9570687	?	2021-11-26	North America	Belize	Cayo	NA	North America	Belize	Cayo	genome	29770	Human	57	Male	?	AY.4	GK	Central Medical Laboratory	Central Medical Laboratory	Roberto Melendez et al	?	?	?	2022-02-05	NA	8682	5305	5680	9319	784	29770	2.633.524
440	Belize/CML-262/2021	ncov	EPI_ISL_9570688	?	2021-11-26	North America	Belize	Cayo	NA	North America	Belize	Cayo	genome	29764	Human	25	Female	?	AY.100	GK	Central Medical Laboratory	Central Medical Laboratory	Roberto Melendez et al	?	?	?	2022-02-05	NA	8671	5316	5675	9276	826	29764	2.775.165
441	Belize/CML-263/2021	ncov	EPI_ISL_9570689	?	2021-11-26	North America	Belize	Cayo	NA	North America	Belize	Cayo	genome	29764	Human	78	Female	?	AY.100	GK	Central Medical Laboratory	Central Medical Laboratory	Roberto Melendez et al	?	?	?	2022-02-05	NA	8820	5406	5791	9473	274	29764	0.920575
442	Belize/CML-264/2021	ncov	EPI_ISL_9570690	?	2021-11-26	North America	Belize	Belize	NA	North America	Belize	Belize	genome	29769	Human	31	Female	?	AY.103	GK	Central Medical Laboratory	Central Medical Laboratory	Roberto Melendez et al	?	?	?	2022-02-05	NA	8820	5407	5796	9472	274	29769	0.920421
443	Belize/CML-265/2021	ncov	EPI_ISL_9570691	?	2021-11-26	North America	Belize	Cayo	NA	North America	Belize	Cayo	genome	29769	Human	74	Male	?	AY.4	GK	Central Medical Laboratory	Central Medical Laboratory	Roberto Melendez et al	?	?	?	2022-02-05	NA	8754	5368	5740	9376	531	29769	1.783.735
444	Belize/CML-266/2021	ncov	EPI_ISL_9570692	?	2021-11-26	North America	Belize	Cayo	NA	North America	Belize	Cayo	genome	29764	Human	22	Female	?	AY.100	GK	Central Medical Laboratory	Central Medical Laboratory	Roberto Melendez et al	?	?	?	2022-02-05	NA	8817	5404	5794	9475	274	29764	0.920575
445	Belize/CML-267/2021	ncov	EPI_ISL_9570682	?	2021-11-29	North America	Belize	Belize	NA	North America	Belize	Belize	genome	29770	Human	41	Female	?	AY.4	GK	Central Medical Laboratory	Central Medical Laboratory	Roberto Melendez et al	?	?	?	2022-02-05	NA	8754	5366	5741	9376	533	29770	1.790.393
446	Belize/CML-268/2021	ncov	EPI_ISL_13778454	?	2021-11-27	North America	Belize	Orange Walk	NA	North America	Belize	Orange Walk	genome	29763	Human	33	Male	?	AY.100	GK	Central Medical Laboratory	Central Medical Laboratory	Roberto Melendez et al	?	?	?	2022-02-04	NA	8681	5300	5676	9321	785	29763	2.637.503
447	Belize/CML-269/2021	ncov	EPI_ISL_9570686	?	2021-11-28	North America	Belize	Orange Walk	NA	North America	Belize	Orange Walk	genome	29769	Human	26	Male	?	AY.4	GK	Central Medical Laboratory	Central Medical Laboratory	Roberto Melendez et al	?	?	?	2022-02-05	NA	8819	5404	5796	9476	274	29769	0.920421
448	Belize/CML-27/2021	ncov	EPI_ISL_4296335	?	2021-01-27	North America	Belize	Belize	NA	North America	Belize	Belize	genome	29782	Human	25	Male	?	B.1.147	G	Central Medical Laboratory	Baylor College of Medicine	Alexander Kneubehl et al	?	?	?	2021-09-18	NA	8892	5454	5852	9580	4	29782	0.013431
449	Belize/CML-270/2021	ncov	EPI_ISL_13778455	?	2021-11-26	North America	Belize	Orange Walk	NA	North America	Belize	Orange Walk	genome	29763	Human	40	Male	?	AY.100	GK	Central Medical Laboratory	Central Medical Laboratory	Roberto Melendez et al	?	?	?	2022-02-04	NA	8696	5329	5703	9287	748	29763	2.513.188
450	Belize/CML-271/2021	ncov	EPI_ISL_9570683	?	2021-11-29	North America	Belize	Cayo	NA	North America	Belize	Cayo	genome	29769	Human	27	Male	?	AY.103	GK	Central Medical Laboratory	Central Medical Laboratory	Roberto Melendez et al	?	?	?	2022-02-05	NA	8693	5311	5698	9330	737	29769	247.573
451	Belize/CML-272/2021	ncov	EPI_ISL_9570684	?	2021-11-29	North America	Belize	Belize	NA	North America	Belize	Belize	genome	29770	Human	22	Male	?	AY.4	GK	Central Medical Laboratory	Central Medical Laboratory	Roberto Melendez et al	?	?	?	2022-02-05	NA	8820	5405	5795	9474	276	29770	0.927108
452	Belize/CML-273/2021	ncov	EPI_ISL_9570685	?	2021-11-29	North America	Belize	Belize	NA	North America	Belize	Belize	genome	29769	Human	26	Male	?	AY.4	GK	Central Medical Laboratory	Central Medical Laboratory	Roberto Melendez et al	?	?	?	2022-02-05	NA	8692	5330	5701	9289	757	29769	2.542.914
453	Belize/CML-274/2021	ncov	EPI_ISL_9570679	?	2021-11-30	North America	Belize	Orange Walk	NA	North America	Belize	Orange Walk	genome	29770	Human	55	Male	?	AY.4	GK	Central Medical Laboratory	Central Medical Laboratory	Roberto Melendez et al	?	?	?	2022-02-05	NA	8755	5365	5740	9376	534	29770	1.793.752
454	Belize/CML-275/2021	ncov	EPI_ISL_9570680	?	2021-11-30	North America	Belize	Corozal	NA	North America	Belize	Corozal	genome	29770	Human	47	Female	?	AY.4	GK	Central Medical Laboratory	Central Medical Laboratory	Roberto Melendez et al	?	?	?	2022-02-05	NA	8484	5184	5556	9100	1446	29770	4.857.239
455	Belize/CML-276/2021	ncov	EPI_ISL_9570675	?	2021-12-01	North America	Belize	Orange Walk	NA	North America	Belize	Orange Walk	genome	29770	Human	59	Male	?	AY.4	GK	Central Medical Laboratory	Central Medical Laboratory	Roberto Melendez et al	?	?	?	2022-02-05	NA	8539	5215	5591	9192	1233	29770	4.141.753
456	Belize/CML-277/2021	ncov	EPI_ISL_9570676	?	2021-12-01	North America	Belize	Orange Walk	NA	North America	Belize	Orange Walk	genome	29769	Human	40	Male	?	AY.4	GK	Central Medical Laboratory	Central Medical Laboratory	Roberto Melendez et al	?	?	?	2022-02-05	NA	8672	5318	5679	9274	826	29769	2.774.699
457	Belize/CML-278/2021	ncov	EPI_ISL_9570677	?	2021-12-01	North America	Belize	Orange Walk	NA	North America	Belize	Orange Walk	genome	29769	Human	37	Female	?	AY.4	GK	Central Medical Laboratory	Central Medical Laboratory	Roberto Melendez et al	?	?	?	2022-02-05	NA	8539	5218	5593	9188	1231	29769	4.135.174
458	Belize/CML-279/2021	ncov	EPI_ISL_9570678	?	2021-12-01	North America	Belize	Belize	NA	North America	Belize	Belize	genome	29770	Human	40	Male	?	AY.4	GK	Central Medical Laboratory	Central Medical Laboratory	Roberto Melendez et al	?	?	?	2022-02-05	NA	8696	5331	5711	9344	688	29770	2.311.051
459	Belize/CML-28/2021	ncov	EPI_ISL_4296336	?	2021-01-27	North America	Belize	Belize	NA	North America	Belize	Belize	genome	29782	Human	46	Female	?	B.1.147	G	Central Medical Laboratory	Baylor College of Medicine	Alexander Kneubehl et al	?	?	?	2021-09-18	NA	8680	5335	5714	9311	742	29782	2.491.438
460	Belize/CML-280/2021	ncov	EPI_ISL_9570681	?	2021-11-30	North America	Belize	Stann Creek	NA	North America	Belize	Stann Creek	genome	29770	Human	24	Female	?	AY.4	GK	Central Medical Laboratory	Central Medical Laboratory	Roberto Melendez et al	?	?	?	2022-02-05	NA	8540	5215	5590	9190	1235	29770	4.148.472
461	Belize/CML-281/2021	ncov	EPI_ISL_9570674	?	2021-12-02	North America	Belize	Orange Walk	NA	North America	Belize	Orange Walk	genome	29769	Human	63	Female	?	AY.4	GK	Central Medical Laboratory	Central Medical Laboratory	Roberto Melendez et al	?	?	?	2022-02-05	NA	8755	5366	5742	9375	531	29769	1.783.735
462	Belize/CML-282/2021	ncov	EPI_ISL_9570673	?	2021-12-03	North America	Belize	Cayo	NA	North America	Belize	Cayo	genome	29764	Human	29	Female	?	AY.100	GK	Central Medical Laboratory	Central Medical Laboratory	Roberto Melendez et al	?	?	?	2022-02-05	NA	8623	5264	5649	9292	936	29764	3.144.739
463	Belize/CML-283/2021	ncov	EPI_ISL_9570693	?	2021-12-03	North America	Belize	Cayo	NA	North America	Belize	Cayo	genome	29769	Human	2	Female	?	AY.103	GK	Central Medical Laboratory	Central Medical Laboratory	Roberto Melendez et al	?	?	?	2022-02-05	NA	8679	5315	5709	9343	723	29769	2.428.701
464	Belize/CML-284/2021	ncov	EPI_ISL_9570694	?	2021-12-04	North America	Belize	Belize	NA	North America	Belize	Belize	genome	29770	Human	74	Female	?	AY.4	GK	Central Medical Laboratory	Central Medical Laboratory	Roberto Melendez et al	?	?	?	2022-02-05	NA	8124	5037	5373	8746	2490	29770	8.364.125
465	Belize/CML-285/2021	ncov	EPI_ISL_9570695	?	2021-12-03	North America	Belize	Cayo	NA	North America	Belize	Cayo	genome	29765	Human	56	Female	?	AY.100	GK	Central Medical Laboratory	Central Medical Laboratory	Roberto Melendez et al	?	?	?	2022-02-05	NA	8367	5113	5489	9030	1766	29765	5.933.143
466	Belize/CML-286/2021	ncov	EPI_ISL_9570696	?	2021-12-06	North America	Belize	Belize	NA	North America	Belize	Belize	genome	29775	Human	52	Female	?	AY.4	GK	Central Medical Laboratory	Central Medical Laboratory	Roberto Melendez et al	?	?	?	2022-02-05	NA	8353	5127	5484	8944	1867	29775	6.270.361
467	Belize/CML-287/2021	ncov	EPI_ISL_9570697	?	2021-12-06	North America	Belize	Belize	NA	North America	Belize	Belize	genome	29770	Human	49	Female	?	AY.4	GK	Central Medical Laboratory	Central Medical Laboratory	Roberto Melendez et al	?	?	?	2022-02-05	NA	8540	5218	5590	9189	1233	29770	4.141.753
468	Belize/CML-288/2021	ncov	EPI_ISL_9570698	?	2021-12-06	North America	Belize	Belize	NA	North America	Belize	Belize	genome	29770	Human	20	Female	?	AY.100	GK	Central Medical Laboratory	Central Medical Laboratory	Roberto Melendez et al	?	?	?	2022-02-05	NA	8614	5288	5644	9183	1041	29770	3.496.809
469	Belize/CML-289/2021	ncov	EPI_ISL_9570699	?	2021-12-04	North America	Belize	Cayo	NA	North America	Belize	Cayo	genome	29764	Human	74	Male	?	AY.100	GK	Central Medical Laboratory	Central Medical Laboratory	Roberto Melendez et al	?	?	?	2022-02-05	NA	8697	5332	5701	9290	744	29764	2.499.664
470	Belize/CML-29/2021	ncov	EPI_ISL_4296337	?	2021-01-27	North America	Belize	Belize	NA	North America	Belize	Belize	genome	29782	Human	36	Female	?	B.1.147	G	Central Medical Laboratory	Baylor College of Medicine	Alexander Kneubehl et al	?	?	?	2021-09-18	NA	8680	5334	5713	9311	744	29782	2.498.153
471	Belize/CML-290/2021	ncov	EPI_ISL_9570700	?	2021-12-04	North America	Belize	Cayo	NA	North America	Belize	Cayo	genome	29764	Human	33	Male	?	AY.100	GK	Central Medical Laboratory	Central Medical Laboratory	Roberto Melendez et al	?	?	?	2022-02-05	NA	8673	5319	5673	9273	826	29764	2.775.165
472	Belize/CML-291/2021	ncov	EPI_ISL_9570701	?	2021-12-06	North America	Belize	Orange Walk	NA	North America	Belize	Orange Walk	genome	29770	Human	58	Male	?	AY.4	GK	Central Medical Laboratory	Central Medical Laboratory	Roberto Melendez et al	?	?	?	2022-02-05	NA	8547	5211	5601	9208	1203	29770	4.040.981
473	Belize/CML-292/2021	ncov	EPI_ISL_9570702	?	2021-12-10	North America	Belize	Corozal	NA	North America	Belize	Corozal	genome	29769	Human	35	Female	?	AY.4	GK	Central Medical Laboratory	Central Medical Laboratory	Roberto Melendez et al	?	?	?	2022-02-05	NA	8755	5366	5740	9377	531	29769	1.783.735
474	Belize/CML-293/2021	ncov	EPI_ISL_9570703	?	2021-12-10	North America	Belize	Corozal	NA	North America	Belize	Corozal	genome	29770	Human	29	Female	?	AY.4	GK	Central Medical Laboratory	Central Medical Laboratory	Roberto Melendez et al	?	?	?	2022-02-05	NA	8547	5214	5600	9206	1203	29770	4.040.981
475	Belize/CML-294/2021	ncov	EPI_ISL_9670669	?	2021-12-21	North America	Belize	Corozal	NA	North America	Belize	Corozal	genome	29776	Human	19	Female	?	AY.4	GK	Central Medical Laboratory	Central Medical Laboratory	Roberto Melendez et al	?	?	?	2022-02-08	NA	8607	5291	5650	9183	1045	29776	3.509.538
476	Belize/CML-295/2021	ncov	EPI_ISL_9670670	?	2021-12-21	North America	Belize	Orange Walk	NA	North America	Belize	Orange Walk	genome	29746	Human	31	Female	?	BA.1.1	GRA	Central Medical Laboratory	Central Medical Laboratory	Roberto Melendez et al	?	?	?	2022-02-08	NA	8295	5085	5455	8829	2082	29746	699.926
477	Belize/CML-296/2021	ncov	EPI_ISL_9670671	?	2021-12-23	North America	Belize	Cayo	NA	North America	Belize	Cayo	genome	29746	Human	32	Female	?	BA.1.1	GRA	Central Medical Laboratory	Central Medical Laboratory	Roberto Melendez et al	?	?	?	2022-02-08	NA	8397	5141	5506	8915	1787	29746	600.753
478	Belize/CML-297/2021	ncov	EPI_ISL_9670672	?	2021-12-18	North America	Belize	Toledo BZ	NA	North America	Belize	Toledo BZ	genome	29770	Human	18	Female	?	AY.100	GK	Central Medical Laboratory	Central Medical Laboratory	Roberto Melendez et al	?	?	?	2022-02-08	NA	8446	5178	5539	9039	1568	29770	5.267.047
479	Belize/CML-298/2021	ncov	EPI_ISL_9670673	?	2021-12-23	North America	Belize	Orange Walk	NA	North America	Belize	Orange Walk	genome	29776	Human	73	Female	?	AY.4	GK	Central Medical Laboratory	Central Medical Laboratory	Roberto Melendez et al	?	?	?	2022-02-08	NA	8664	5323	5685	9271	833	29776	2.797.555
480	Belize/CML-299/2021	ncov	EPI_ISL_9670674	?	2021-12-23	North America	Belize	Orange Walk	NA	North America	Belize	Orange Walk	genome	29746	Human	12	Male	?	BA.1.1	GRA	Central Medical Laboratory	Central Medical Laboratory	Roberto Melendez et al	?	?	?	2022-02-08	NA	8525	5215	5597	9083	1326	29746	4.457.742
481	Belize/CML-3/2021	ncov	EPI_ISL_4296312	?	2021-01-19	North America	Belize	Cayo	NA	North America	Belize	Cayo	genome	29782	Human	39	Female	?	B.1.147	G	Central Medical Laboratory	Baylor College of Medicine	Alexander Kneubehl et al	?	?	?	2021-09-18	NA	8765	5365	5750	9439	463	29782	155.463
482	Belize/CML-30/2021	ncov	EPI_ISL_4296338	?	2021-01-27	North America	Belize	Belize	NA	North America	Belize	Belize	genome	29782	Human	53	Female	?	B.1.147	G	Central Medical Laboratory	Baylor College of Medicine	Alexander Kneubehl et al	?	?	?	2021-09-18	NA	8799	5413	5802	9497	271	29782	0.909946
483	Belize/CML-300/2021	ncov	EPI_ISL_9670675	?	2021-12-23	North America	Belize	Belize	NA	North America	Belize	Belize	genome	29746	Human	41	Male	?	BA.1.1	GRA	Central Medical Laboratory	Central Medical Laboratory	Roberto Melendez et al	?	?	?	2022-02-08	NA	8395	5142	5507	8913	1789	29746	6.014.254
484	Belize/CML-301/2021	ncov	EPI_ISL_9670676	?	2021-12-23	North America	Belize	Orange Walk	NA	North America	Belize	Orange Walk	genome	29746	Human	34	Male	?	BA.1.1	GRA	Central Medical Laboratory	Central Medical Laboratory	Roberto Melendez et al	?	?	?	2022-02-08	NA	8396	5141	5507	8915	1787	29746	600.753
485	Belize/CML-302/2021	ncov	EPI_ISL_9670677	?	2021-12-23	North America	Belize	Orange Walk	NA	North America	Belize	Orange Walk	genome	29746	Human	24	Female	?	BA.1.1	GRA	Central Medical Laboratory	Central Medical Laboratory	Roberto Melendez et al	?	?	?	2022-02-08	NA	8453	5174	5542	9002	1575	29746	529.483
486	Belize/CML-303/2021	ncov	EPI_ISL_9670678	?	2021-12-23	North America	Belize	Corozal	NA	North America	Belize	Corozal	genome	29746	Human	24	Male	?	BA.1.1	GRA	Central Medical Laboratory	Central Medical Laboratory	Roberto Melendez et al	?	?	?	2022-02-08	NA	8397	5142	5506	8914	1787	29746	600.753
487	Belize/CML-304/2021	ncov	EPI_ISL_9670679	?	2021-12-24	North America	Belize	Cayo	NA	North America	Belize	Cayo	genome	29746	Human	53	Female	?	BA.1.1	GRA	Central Medical Laboratory	Central Medical Laboratory	Roberto Melendez et al	?	?	?	2022-02-08	NA	8312	5105	5452	8825	2052	29746	6.898.407
488	Belize/CML-305/2021	ncov	EPI_ISL_9670680	?	2021-12-26	North America	Belize	Belize	NA	North America	Belize	Belize	genome	29746	Human	28	Female	?	BA.1.1	GRA	Central Medical Laboratory	Central Medical Laboratory	Roberto Melendez et al	?	?	?	2022-02-08	NA	8453	5176	5542	9000	1575	29746	529.483
489	Belize/CML-306/2021	ncov	EPI_ISL_9670681	?	2021-12-28	North America	Belize	Belize	NA	North America	Belize	Belize	genome	29746	Human	34	Female	?	BA.1.1.18	GRA	Central Medical Laboratory	Central Medical Laboratory	Roberto Melendez et al	?	?	?	2022-02-08	NA	8295	5084	5455	8828	2084	29746	7.005.984
490	Belize/CML-307/2021	ncov	EPI_ISL_9670682	?	2021-12-26	North America	Belize	Belize	NA	North America	Belize	Belize	genome	29755	Human	11	Male	?	BA.1.20	GRA	Central Medical Laboratory	Central Medical Laboratory	Roberto Melendez et al	?	?	?	2022-02-08	NA	8309	5078	5446	8823	2099	29755	7.054.277
491	Belize/CML-308/2021	ncov	EPI_ISL_9670683	?	2021-12-26	North America	Belize	Belize	NA	North America	Belize	Belize	genome	29746	Human	6	Male	?	BA.1.20	GRA	Central Medical Laboratory	Central Medical Laboratory	Roberto Melendez et al	?	?	?	2022-02-08	NA	8210	5047	5401	8741	2347	29746	7.890.136
492	Belize/CML-309/2021	ncov	EPI_ISL_9670684	?	2021-12-24	North America	Belize	Belize	NA	North America	Belize	Belize	genome	29746	Human	45	Male	?	BA.1.1	GRA	Central Medical Laboratory	Central Medical Laboratory	Roberto Melendez et al	?	?	?	2022-02-08	NA	8353	5119	5490	8914	1870	29746	628.656
493	Belize/CML-31/2021	ncov	EPI_ISL_4296339	?	2021-01-28	North America	Belize	Belize	NA	North America	Belize	Belize	genome	29782	Human	69	Male	?	B.1.147	G	Central Medical Laboratory	Baylor College of Medicine	Alexander Kneubehl et al	?	?	?	2021-09-18	NA	8763	5370	5755	9420	474	29782	1.591.565
494	Belize/CML-310/2021	ncov	EPI_ISL_9670685	?	2021-12-24	North America	Belize	Belize	NA	North America	Belize	Belize	genome	29746	Human	19	Male	?	BA.1.1	GRA	Central Medical Laboratory	Central Medical Laboratory	Roberto Melendez et al	?	?	?	2022-02-08	NA	8222	5027	5389	8708	2400	29746	8.068.312
495	Belize/CML-311/2021	ncov	EPI_ISL_9670686	?	2021-12-25	North America	Belize	Belize	NA	North America	Belize	Belize	genome	29746	Human	84	Female	?	BA.1.1	GRA	Central Medical Laboratory	Central Medical Laboratory	Roberto Melendez et al	?	?	?	2022-02-08	NA	8138	5008	5371	8644	2585	29746	8.690.244
496	Belize/CML-312/2021	ncov	EPI_ISL_9670687	?	2021-12-26	North America	Belize	Belize	NA	North America	Belize	Belize	genome	29746	Human	33	Female	?	BA.1.20	GRA	Central Medical Laboratory	Central Medical Laboratory	Roberto Melendez et al	?	?	?	2022-02-08	NA	8396	5140	5507	8916	1787	29746	600.753
497	Belize/CML-313/2021	ncov	EPI_ISL_9670688	?	2021-12-27	North America	Belize	Cayo	NA	North America	Belize	Cayo	genome	29746	Human	48	Female	?	BA.1.1	GRA	Central Medical Laboratory	Central Medical Laboratory	Roberto Melendez et al	?	?	?	2022-02-08	NA	8453	5174	5541	9003	1575	29746	529.483
498	Belize/CML-314/2021	ncov	EPI_ISL_9670689	?	2021-12-27	North America	Belize	Cayo	NA	North America	Belize	Cayo	genome	29746	Human	20	Female	?	BA.1.1	GRA	Central Medical Laboratory	Central Medical Laboratory	Roberto Melendez et al	?	?	?	2022-02-08	NA	8221	5026	5388	8711	2400	29746	8.068.312
499	Belize/CML-315/2021	ncov	EPI_ISL_9670690	?	2021-12-27	North America	Belize	Cayo	NA	North America	Belize	Cayo	genome	29746	Human	15	Male	?	BA.1.1	GRA	Central Medical Laboratory	Central Medical Laboratory	Roberto Melendez et al	?	?	?	2022-02-08	NA	8295	5085	5454	8830	2082	29746	699.926
500	Belize/CML-316/2021	ncov	EPI_ISL_9670691	?	2021-12-26	North America	Belize	Belize	NA	North America	Belize	Belize	genome	29746	Human	20	Male	?	BA.1	GRA	Central Medical Laboratory	Central Medical Laboratory	Roberto Melendez et al	?	?	?	2022-02-08	NA	8395	5143	5507	8914	1787	29746	600.753
501	Belize/CML-317/2021	ncov	EPI_ISL_9670692	?	2021-12-27	North America	Belize	Belize	NA	North America	Belize	Belize	genome	29746	Human	23	Male	?	BA.1.1	GRA	Central Medical Laboratory	Central Medical Laboratory	Roberto Melendez et al	?	?	?	2022-02-08	NA	8396	5140	5507	8916	1787	29746	600.753
502	Belize/CML-318/2021	ncov	EPI_ISL_9670693	?	2021-12-25	North America	Belize	Cayo	NA	North America	Belize	Cayo	genome	29746	Human	28	Female	?	BA.1.1	GRA	Central Medical Laboratory	Central Medical Laboratory	Roberto Melendez et al	?	?	?	2022-02-08	NA	8210	5048	5400	8740	2348	29746	7.893.498
503	Belize/CML-319/2021	ncov	EPI_ISL_9670694	?	2021-12-25	North America	Belize	Cayo	NA	North America	Belize	Cayo	genome	29771	Human	30	Female	?	AY.100	GK	Central Medical Laboratory	Central Medical Laboratory	Roberto Melendez et al	?	?	?	2022-02-08	NA	8446	5179	5539	9037	1570	29771	5.273.588
504	Belize/CML-32/2021	ncov	EPI_ISL_4296340	?	2021-01-28	North America	Belize	Belize	NA	North America	Belize	Belize	genome	29782	Human	41	Female	?	B.1.147	G	Central Medical Laboratory	Baylor College of Medicine	Alexander Kneubehl et al	?	?	?	2021-09-18	NA	8835	5426	5817	9492	212	29782	0.711839
505	Belize/CML-320/2021	ncov	EPI_ISL_9670695	?	2021-12-27	North America	Belize	Cayo	NA	North America	Belize	Cayo	genome	29746	Human	20	Female	?	BA.1.1	GRA	Central Medical Laboratory	Central Medical Laboratory	Roberto Melendez et al	?	?	?	2022-02-08	NA	8310	5102	5452	8827	2055	29746	6.908.492
506	Belize/CML-321/2021	ncov	EPI_ISL_9711923	?	2021-12-28	North America	Belize	Cayo	NA	North America	Belize	Cayo	genome	29746	Human	53	Female	?	BA.1.15	GRA	Central Medical Laboratory	Central Medical Laboratory	Roberto Melendez et al	?	?	?	2022-02-10	NA	8350	5119	5492	8915	1870	29746	628.656
507	Belize/CML-322/2021	ncov	EPI_ISL_9711924	?	2021-12-29	North America	Belize	Belize	NA	North America	Belize	Belize	genome	29746	Human	2	Female	?	BA.1.1	GRA	Central Medical Laboratory	Central Medical Laboratory	Roberto Melendez et al	?	?	?	2022-02-10	NA	8579	5265	5641	9187	1074	29746	3.610.569
508	Belize/CML-323/2021	ncov	EPI_ISL_13778465	?	2021-12-29	North America	Belize	Orange Walk	NA	North America	Belize	Orange Walk	genome	29762	Human	61	Female	?	AY.100	GK	Central Medical Laboratory	Central Medical Laboratory	Roberto Melendez et al	?	?	?	2022-02-09	NA	8819	5405	5792	9472	274	29762	0.920637
509	Belize/CML-324/2021	ncov	EPI_ISL_9711925	?	2021-12-30	North America	Belize	Belize	NA	North America	Belize	Belize	genome	29769	Human	41	Male	?	AY.4	GK	Central Medical Laboratory	Central Medical Laboratory	Roberto Melendez et al	?	?	?	2022-02-10	NA	8671	5317	5677	9278	826	29769	2.774.699
510	Belize/CML-325/2021	ncov	EPI_ISL_9711926	?	2021-12-30	North America	Belize	Cayo	NA	North America	Belize	Cayo	genome	29746	Human	0	Male	?	BA.1.1	GRA	Central Medical Laboratory	Central Medical Laboratory	Roberto Melendez et al	?	?	?	2022-02-10	NA	8525	5216	5596	9083	1326	29746	4.457.742
511	Belize/CML-326/2021	ncov	EPI_ISL_9711927	?	2021-12-30	North America	Belize	Belize	NA	North America	Belize	Belize	genome	29746	Human	9	Female	?	BA.1.1	GRA	Central Medical Laboratory	Central Medical Laboratory	Roberto Melendez et al	?	?	?	2022-02-10	NA	8295	5085	5455	8829	2082	29746	699.926
512	Belize/CML-327/2021	ncov	EPI_ISL_9711928	?	2021-12-30	North America	Belize	Corozal	NA	North America	Belize	Corozal	genome	29746	Human	65	Female	?	BA.1.1	GRA	Central Medical Laboratory	Central Medical Laboratory	Roberto Melendez et al	?	?	?	2022-02-10	NA	8453	5174	5542	9002	1575	29746	529.483
513	Belize/CML-328/2021	ncov	EPI_ISL_9711929	?	2021-12-31	North America	Belize	Belize	NA	North America	Belize	Belize	genome	29746	Human	13	Male	?	BA.1.1	GRA	Central Medical Laboratory	Central Medical Laboratory	Roberto Melendez et al	?	?	?	2022-02-10	NA	8424	5161	5545	8995	1621	29746	5.449.472
514	Belize/CML-329/2021	ncov	EPI_ISL_9711930	?	2021-12-31	North America	Belize	Belize	NA	North America	Belize	Belize	genome	29746	Human	64	Male	?	BA.1.1	GRA	Central Medical Laboratory	Central Medical Laboratory	Roberto Melendez et al	?	?	?	2022-02-10	NA	8580	5266	5641	9185	1074	29746	3.610.569
515	Belize/CML-33/2021	ncov	EPI_ISL_4296341	?	2021-01-29	North America	Belize	Cayo	NA	North America	Belize	Cayo	genome	29782	Human	12	Male	?	B.1.147	G	Central Medical Laboratory	Baylor College of Medicine	Alexander Kneubehl et al	?	?	?	2021-09-18	NA	8736	5367	5749	9400	530	29782	1.779.598
516	Belize/CML-330/2021	ncov	EPI_ISL_9711931	?	2021-12-31	North America	Belize	Belize	NA	North America	Belize	Belize	genome	29746	Human	47	Male	?	BA.1.1	GRA	Central Medical Laboratory	Central Medical Laboratory	Roberto Melendez et al	?	?	?	2022-02-10	NA	8525	5215	5596	9084	1326	29746	4.457.742
517	Belize/CML-331/2022	ncov	EPI_ISL_9711932	?	2022-01-03	North America	Belize	Cayo	NA	North America	Belize	Cayo	genome	29769	Human	46	Male	?	AY.103	GK	Central Medical Laboratory	Central Medical Laboratory	Roberto Melendez et al	?	?	?	2022-02-10	NA	8822	5407	5795	9471	274	29769	0.920421
518	Belize/CML-332/2021	ncov	EPI_ISL_9711933	?	2021-12-30	North America	Belize	Cayo	NA	North America	Belize	Cayo	genome	29746	Human	28	Female	?	BA.1.1	GRA	Central Medical Laboratory	Central Medical Laboratory	Roberto Melendez et al	?	?	?	2022-02-10	NA	8578	5265	5640	9187	1076	29746	3.617.293
519	Belize/CML-333/2022	ncov	EPI_ISL_9711934	?	2022-01-03	North America	Belize	Belize	NA	North America	Belize	Belize	genome	29746	Human	60	Female	?	BA.1.1	GRA	Central Medical Laboratory	Central Medical Laboratory	Roberto Melendez et al	?	?	?	2022-02-10	NA	8525	5214	5596	9085	1326	29746	4.457.742
520	Belize/CML-334/2021	ncov	EPI_ISL_9711935	?	2021-12-29	North America	Belize	Cayo	NA	North America	Belize	Cayo	genome	29746	Human	26	Female	?	BA.1.20	GRA	Central Medical Laboratory	Central Medical Laboratory	Roberto Melendez et al	?	?	?	2022-02-10	NA	8578	5266	5642	9186	1074	29746	3.610.569
521	Belize/CML-335/2021	ncov	EPI_ISL_9711936	?	2021-12-31	North America	Belize	Cayo	NA	North America	Belize	Cayo	genome	29746	Human	90	Female	?	BA.1.1	GRA	Central Medical Laboratory	Central Medical Laboratory	Roberto Melendez et al	?	?	?	2022-02-10	NA	8526	5216	5597	9081	1326	29746	4.457.742
522	Belize/CML-336/2022	ncov	EPI_ISL_9711937	?	2022-01-01	North America	Belize	Cayo	NA	North America	Belize	Cayo	genome	29764	Human	31	Female	?	AY.100	GK	Central Medical Laboratory	Central Medical Laboratory	Roberto Melendez et al	?	?	?	2022-02-10	NA	8752	5364	5738	9379	531	29764	1.784.034
523	Belize/CML-337/2022	ncov	EPI_ISL_9711938	?	2022-01-01	North America	Belize	Stann Creek	NA	North America	Belize	Stann Creek	genome	29746	Human	27	Female	?	BA.1	GRA	Central Medical Laboratory	Central Medical Laboratory	Roberto Melendez et al	?	?	?	2022-02-10	NA	8452	5175	5543	9001	1575	29746	529.483
524	Belize/CML-338/2021	ncov	EPI_ISL_9711939	?	2021-12-30	North America	Belize	Cayo	NA	North America	Belize	Cayo	genome	29746	Human	23	Female	?	BA.1.20	GRA	Central Medical Laboratory	Central Medical Laboratory	Roberto Melendez et al	?	?	?	2022-02-10	NA	8523	5216	5598	9081	1328	29746	4.464.466
525	Belize/CML-339/2021	ncov	EPI_ISL_9711940	?	2021-12-30	North America	Belize	Cayo	NA	North America	Belize	Cayo	genome	29746	Human	70	Female	?	BA.1.1	GRA	Central Medical Laboratory	Central Medical Laboratory	Roberto Melendez et al	?	?	?	2022-02-10	NA	8580	5265	5641	9186	1074	29746	3.610.569
526	Belize/CML-34/2021	ncov	EPI_ISL_4296342	?	2021-01-29	North America	Belize	Cayo	NA	North America	Belize	Cayo	genome	29475	Human	25	Male	?	B.1.1.7	GRY	Central Medical Laboratory	Baylor College of Medicine	Alexander Kneubehl et al	?	?	?	2021-09-18	NA	8529	5217	5586	9124	1019	29475	3.457.167
527	Belize/CML-340/2021	ncov	EPI_ISL_9711941	?	2021-12-31	North America	Belize	Cayo	NA	North America	Belize	Cayo	genome	29746	Human	15	Male	?	BA.1.1	GRA	Central Medical Laboratory	Central Medical Laboratory	Roberto Melendez et al	?	?	?	2022-02-10	NA	8526	5215	5596	9083	1326	29746	4.457.742
528	Belize/CML-341/2021	ncov	EPI_ISL_9711942	?	2021-12-31	North America	Belize	Corozal	NA	North America	Belize	Corozal	genome	29746	Human	37	Male	?	BA.1.15	GRA	Central Medical Laboratory	Central Medical Laboratory	Roberto Melendez et al	?	?	?	2022-02-10	NA	8523	5214	5598	9085	1326	29746	4.457.742
529	Belize/CML-342/2021	ncov	EPI_ISL_9711943	?	2021-12-31	North America	Belize	Corozal	NA	North America	Belize	Corozal	genome	29746	Human	25	Female	?	BA.1.15	GRA	Central Medical Laboratory	Central Medical Laboratory	Roberto Melendez et al	?	?	?	2022-02-10	NA	8375	5125	5501	8912	1833	29746	6.162.173
530	Belize/CML-343/2021	ncov	EPI_ISL_9711944	?	2021-12-31	North America	Belize	Corozal	NA	North America	Belize	Corozal	genome	29746	Human	13	Male	?	BA.1.15	GRA	Central Medical Laboratory	Central Medical Laboratory	Roberto Melendez et al	?	?	?	2022-02-10	NA	8576	5264	5642	9188	1076	29746	3.617.293
531	Belize/CML-344/2021	ncov	EPI_ISL_9711945	?	2021-12-31	North America	Belize	Orange Walk	NA	North America	Belize	Orange Walk	genome	29746	Human	15	Male	?	BA.1.1	GRA	Central Medical Laboratory	Central Medical Laboratory	Roberto Melendez et al	?	?	?	2022-02-10	NA	8525	5215	5596	9084	1326	29746	4.457.742
532	Belize/CML-345/2022	ncov	EPI_ISL_9711946	?	2022-01-03	North America	Belize	Belize	NA	North America	Belize	Belize	genome	29746	Human	62	Male	?	BA.1.1	GRA	Central Medical Laboratory	Central Medical Laboratory	Roberto Melendez et al	?	?	?	2022-02-10	NA	8423	5161	5546	8995	1621	29746	5.449.472
533	Belize/CML-346/2022	ncov	EPI_ISL_9711947	?	2022-01-03	North America	Belize	Belize	NA	North America	Belize	Belize	genome	29746	Human	8	Female	?	BA.1.20	GRA	Central Medical Laboratory	Central Medical Laboratory	Roberto Melendez et al	?	?	?	2022-02-10	NA	8524	5214	5597	9083	1328	29746	4.464.466
534	Belize/CML-347/2022	ncov	EPI_ISL_9711948	?	2022-01-03	North America	Belize	Cayo	NA	North America	Belize	Cayo	genome	29746	Human	27	Male	?	BA.1.1	GRA	Central Medical Laboratory	Central Medical Laboratory	Roberto Melendez et al	?	?	?	2022-02-10	NA	8525	5213	5597	9083	1328	29746	4.464.466
535	Belize/CML-348/2022	ncov	EPI_ISL_9711949	?	2022-01-03	North America	Belize	Belize	NA	North America	Belize	Belize	genome	29746	Human	59	Female	?	BA.1.1	GRA	Central Medical Laboratory	Central Medical Laboratory	Roberto Melendez et al	?	?	?	2022-02-10	NA	8526	5213	5595	9086	1326	29746	4.457.742
536	Belize/CML-349/2022	ncov	EPI_ISL_9711950	?	2022-01-04	North America	Belize	Belize	NA	North America	Belize	Belize	genome	29746	Human	61	Female	?	BA.1.15.2	GRA	Central Medical Laboratory	Central Medical Laboratory	Roberto Melendez et al	?	?	?	2022-02-10	NA	8453	5176	5543	8999	1575	29746	529.483
537	Belize/CML-35/2021	ncov	EPI_ISL_4296343	?	2021-02-01	North America	Belize	Corozal	NA	North America	Belize	Corozal	genome	29782	Human	52	Male	?	B.1.147	G	Central Medical Laboratory	Baylor College of Medicine	Alexander Kneubehl et al	?	?	?	2021-09-18	NA	8892	5463	5850	9577	0	29782	0
538	Belize/CML-350/2022	ncov	EPI_ISL_9711951	?	2022-01-03	North America	Belize	Belize	NA	North America	Belize	Belize	genome	29746	Human	35	Male	?	BA.1.1	GRA	Central Medical Laboratory	Central Medical Laboratory	Roberto Melendez et al	?	?	?	2022-02-10	NA	8525	5217	5597	9081	1326	29746	4.457.742
539	Belize/CML-351/2022	ncov	EPI_ISL_9711952	?	2022-01-03	North America	Belize	Toledo BZ	NA	North America	Belize	Toledo BZ	genome	29746	Human	31	Female	?	BA.1.1	GRA	Central Medical Laboratory	Central Medical Laboratory	Roberto Melendez et al	?	?	?	2022-02-10	NA	8580	5265	5640	9187	1074	29746	3.610.569
540	Belize/CML-352/2022	ncov	EPI_ISL_9711953	?	2022-01-02	North America	Belize	Cayo	NA	North America	Belize	Cayo	genome	29746	Human	57	Female	?	BA.1.20	GRA	Central Medical Laboratory	Central Medical Laboratory	Roberto Melendez et al	?	?	?	2022-02-10	NA	8522	5215	5600	9083	1326	29746	4.457.742
541	Belize/CML-353/2022	ncov	EPI_ISL_9711954	?	2022-01-03	North America	Belize	Stann Creek	NA	North America	Belize	Stann Creek	genome	29746	Human	36	Female	?	BA.1.1	GRA	Central Medical Laboratory	Central Medical Laboratory	Roberto Melendez et al	?	?	?	2022-02-10	NA	8558	5255	5629	9159	1145	29746	3.849.257
542	Belize/CML-354/2022	ncov	EPI_ISL_9711955	?	2022-01-03	North America	Belize	Corozal	NA	North America	Belize	Corozal	genome	29746	Human	31	Female	?	BA.1.1	GRA	Central Medical Laboratory	Central Medical Laboratory	Roberto Melendez et al	?	?	?	2022-02-10	NA	8525	5213	5596	9085	1327	29746	4.461.104
543	Belize/CML-355/2022	ncov	EPI_ISL_9711956	?	2022-01-03	North America	Belize	Orange Walk	NA	North America	Belize	Orange Walk	genome	29769	Human	43	Male	?	AY.100	GK	Central Medical Laboratory	Central Medical Laboratory	Roberto Melendez et al	?	?	?	2022-02-10	NA	8725	5348	5747	9377	572	29769	1.921.462
544	Belize/CML-356/2022	ncov	EPI_ISL_9711957	?	2022-01-03	North America	Belize	Belize	NA	North America	Belize	Belize	genome	29746	Human	42	Female	?	BA.1.1	GRA	Central Medical Laboratory	Central Medical Laboratory	Roberto Melendez et al	?	?	?	2022-02-10	NA	8524	5214	5598	9083	1327	29746	4.461.104
545	Belize/CML-357/2022	ncov	EPI_ISL_9711958	?	2022-01-03	North America	Belize	Belize	NA	North America	Belize	Belize	genome	29746	Human	20	Female	?	BA.1.1	GRA	Central Medical Laboratory	Central Medical Laboratory	Roberto Melendez et al	?	?	?	2022-02-10	NA	8579	5264	5642	9187	1074	29746	3.610.569
546	Belize/CML-358/2022	ncov	EPI_ISL_9711874	?	2022-01-04	North America	Belize	Stann Creek	NA	North America	Belize	Stann Creek	genome	29746	Human	22	Female	?	BA.1.1	GRA	Central Medical Laboratory	Central Medical Laboratory	Roberto Melendez et al	?	?	?	2022-02-10	NA	8524	5217	5597	9080	1328	29746	4.464.466
547	Belize/CML-359/2022	ncov	EPI_ISL_9711875	?	2022-01-03	North America	Belize	Cayo	NA	North America	Belize	Cayo	genome	29746	Human	8	Female	?	BA.1	GRA	Central Medical Laboratory	Central Medical Laboratory	Roberto Melendez et al	?	?	?	2022-02-10	NA	8524	5217	5597	9082	1326	29746	4.457.742
548	Belize/CML-36/2021	ncov	EPI_ISL_4296344	?	2021-02-02	North America	Belize	Toledo BZ	NA	North America	Belize	Toledo BZ	genome	29782	Human	42	Male	?	B.1.147	G	Central Medical Laboratory	Baylor College of Medicine	Alexander Kneubehl et al	?	?	?	2021-09-18	NA	8501	5238	5624	9117	1302	29782	4.371.768
549	Belize/CML-360/2022	ncov	EPI_ISL_9711876	?	2022-01-04	North America	Belize	Belize	NA	North America	Belize	Belize	genome	29746	Human	50	Female	?	BA.1.1	GRA	Central Medical Laboratory	Central Medical Laboratory	Roberto Melendez et al	?	?	?	2022-02-10	NA	8525	5217	5597	9081	1326	29746	4.457.742
550	Belize/CML-361/2022	ncov	EPI_ISL_9711877	?	2022-01-03	North America	Belize	Corozal	NA	North America	Belize	Corozal	genome	29746	Human	24	Female	?	BA.1.1	GRA	Central Medical Laboratory	Central Medical Laboratory	Roberto Melendez et al	?	?	?	2022-02-10	NA	8526	5216	5596	9082	1326	29746	4.457.742
551	Belize/CML-362/2022	ncov	EPI_ISL_9711878	?	2022-01-04	North America	Belize	Belize	NA	North America	Belize	Belize	genome	29746	Human	3	Female	?	BA.1.1	GRA	Central Medical Laboratory	Central Medical Laboratory	Roberto Melendez et al	?	?	?	2022-02-10	NA	8425	5159	5545	8996	1621	29746	5.449.472
552	Belize/CML-363/2022	ncov	EPI_ISL_9711879	?	2022-01-04	North America	Belize	Cayo	NA	North America	Belize	Cayo	genome	29746	Human	43	Male	?	BA.1.1	GRA	Central Medical Laboratory	Central Medical Laboratory	Roberto Melendez et al	?	?	?	2022-02-10	NA	8581	5265	5640	9186	1074	29746	3.610.569
553	Belize/CML-364/2022	ncov	EPI_ISL_9711880	?	2022-01-05	North America	Belize	Stann Creek	NA	North America	Belize	Stann Creek	genome	29746	Human	80	Male	?	BA.1.1	GRA	Central Medical Laboratory	Central Medical Laboratory	Roberto Melendez et al	?	?	?	2022-02-10	NA	8579	5264	5641	9188	1074	29746	3.610.569
554	Belize/CML-365/2022	ncov	EPI_ISL_9711881	?	2022-01-06	North America	Belize	Corozal	NA	North America	Belize	Corozal	genome	29746	Human	6	Female	?	BA.1.1	GRA	Central Medical Laboratory	Central Medical Laboratory	Roberto Melendez et al	?	?	?	2022-02-10	NA	8526	5216	5597	9081	1326	29746	4.457.742
555	Belize/CML-366/2022	ncov	EPI_ISL_9711882	?	2022-01-07	North America	Belize	Orange Walk	NA	North America	Belize	Orange Walk	genome	29746	Human	41	Female	?	BA.1.1	GRA	Central Medical Laboratory	Central Medical Laboratory	Roberto Melendez et al	?	?	?	2022-02-10	NA	8452	5173	5541	9003	1577	29746	5.301.553
556	Belize/CML-367/2022	ncov	EPI_ISL_9711883	?	2022-01-07	North America	Belize	Belize	NA	North America	Belize	Belize	genome	29746	Human	22	Female	?	BA.1.20	GRA	Central Medical Laboratory	Central Medical Laboratory	Roberto Melendez et al	?	?	?	2022-02-10	NA	8524	5215	5597	9084	1326	29746	4.457.742
557	Belize/CML-368/2022	ncov	EPI_ISL_9711884	?	2022-01-07	North America	Belize	Corozal	NA	North America	Belize	Corozal	genome	29746	Human	55	Female	?	BA.1.1.18	GRA	Central Medical Laboratory	Central Medical Laboratory	Roberto Melendez et al	?	?	?	2022-02-10	NA	8526	5214	5596	9084	1326	29746	4.457.742
558	Belize/CML-369/2022	ncov	EPI_ISL_9711885	?	2022-01-07	North America	Belize	Cayo	NA	North America	Belize	Cayo	genome	29746	Human	11	Female	?	BA.1	GRA	Central Medical Laboratory	Central Medical Laboratory	Roberto Melendez et al	?	?	?	2022-02-10	NA	8453	5175	5541	9002	1575	29746	529.483
559	Belize/CML-37/2021	ncov	EPI_ISL_4296345	?	2021-02-04	North America	Belize	Stann Creek	NA	North America	Belize	Stann Creek	genome	29782	Human	19	Female	?	B.1.147	G	Central Medical Laboratory	Baylor College of Medicine	Alexander Kneubehl et al	?	?	?	2021-09-18	NA	8514	5232	5616	9101	1319	29782	442.885
560	Belize/CML-370/2022	ncov	EPI_ISL_9711886	?	2022-01-08	North America	Belize	Cayo	NA	North America	Belize	Cayo	genome	29746	Human	23	Female	?	BA.1	GRA	Central Medical Laboratory	Central Medical Laboratory	Roberto Melendez et al	?	?	?	2022-02-10	NA	8524	5217	5597	9082	1326	29746	4.457.742
561	Belize/CML-371/2022	ncov	EPI_ISL_9711887	?	2022-01-07	North America	Belize	Cayo	NA	North America	Belize	Cayo	genome	29746	Human	21	Male	?	BA.1.15	GRA	Central Medical Laboratory	Central Medical Laboratory	Roberto Melendez et al	?	?	?	2022-02-10	NA	8522	5216	5599	9082	1327	29746	4.461.104
562	Belize/CML-372/2022	ncov	EPI_ISL_9711888	?	2022-01-08	North America	Belize	Corozal	NA	North America	Belize	Corozal	genome	29746	Human	69	Male	?	BA.1.1	GRA	Central Medical Laboratory	Central Medical Laboratory	Roberto Melendez et al	?	?	?	2022-02-10	NA	8454	5174	5541	9001	1576	29746	5.298.191
563	Belize/CML-373/2022	ncov	EPI_ISL_9711889	?	2022-01-08	North America	Belize	Belize	NA	North America	Belize	Belize	genome	29746	Human	30	Male	?	BA.1.1	GRA	Central Medical Laboratory	Central Medical Laboratory	Roberto Melendez et al	?	?	?	2022-02-10	NA	8525	5213	5597	9083	1328	29746	4.464.466
564	Belize/CML-374/2022	ncov	EPI_ISL_9711890	?	2022-01-07	North America	Belize	Stann Creek	NA	North America	Belize	Stann Creek	genome	29746	Human	58	Male	?	BA.1	GRA	Central Medical Laboratory	Central Medical Laboratory	Roberto Melendez et al	?	?	?	2022-02-10	NA	8524	5216	5597	9083	1326	29746	4.457.742
565	Belize/CML-375/2022	ncov	EPI_ISL_13778463	?	2022-01-07	North America	Belize	Stann Creek	NA	North America	Belize	Stann Creek	genome	29748	Human	24	Male	?	BA.1.15	GRA	Central Medical Laboratory	Central Medical Laboratory	Roberto Melendez et al	?	?	?	2022-02-09	NA	8523	5219	5599	9081	1326	29748	4.457.443
566	Belize/CML-376/2022	ncov	EPI_ISL_9711891	?	2022-01-09	North America	Belize	Corozal	NA	North America	Belize	Corozal	genome	29746	Human	38	Female	?	BA.1.1	GRA	Central Medical Laboratory	Central Medical Laboratory	Roberto Melendez et al	?	?	?	2022-02-10	NA	8525	5217	5597	9081	1326	29746	4.457.742
567	Belize/CML-377/2022	ncov	EPI_ISL_9711892	?	2022-01-08	North America	Belize	Orange Walk	NA	North America	Belize	Orange Walk	genome	29746	Human	41	Male	?	BA.1.1	GRA	Central Medical Laboratory	Central Medical Laboratory	Roberto Melendez et al	?	?	?	2022-02-10	NA	8525	5214	5597	9084	1326	29746	4.457.742
568	Belize/CML-378/2022	ncov	EPI_ISL_9711893	?	2022-01-09	North America	Belize	Belize	NA	North America	Belize	Belize	genome	29746	Human	29	Female	?	BA.1.1	GRA	Central Medical Laboratory	Central Medical Laboratory	Roberto Melendez et al	?	?	?	2022-02-10	NA	8452	5173	5543	9001	1577	29746	5.301.553
569	Belize/CML-379/2022	ncov	EPI_ISL_9711894	?	2022-01-10	North America	Belize	Belize	NA	North America	Belize	Belize	genome	29746	Human	90	Male	?	BA.1.1	GRA	Central Medical Laboratory	Central Medical Laboratory	Roberto Melendez et al	?	?	?	2022-02-10	NA	8452	5175	5543	9001	1575	29746	529.483
570	Belize/CML-38/2021	ncov	EPI_ISL_4296346	?	2021-02-04	North America	Belize	Belize	NA	North America	Belize	Belize	genome	29782	Human	16	Female	?	B.1.147	G	Central Medical Laboratory	Baylor College of Medicine	Alexander Kneubehl et al	?	?	?	2021-09-18	NA	8587	5288	5664	9230	1013	29782	3.401.383
571	Belize/CML-380/2022	ncov	EPI_ISL_9711895	?	2022-01-07	North America	Belize	Toledo BZ	NA	North America	Belize	Toledo BZ	genome	29746	Human	79	Female	?	BA.1.1	GRA	Central Medical Laboratory	Central Medical Laboratory	Roberto Melendez et al	?	?	?	2022-02-10	NA	8453	5176	5542	9000	1575	29746	529.483
572	Belize/CML-381/2022	ncov	EPI_ISL_9711896	?	2022-01-10	North America	Belize	Toledo BZ	NA	North America	Belize	Toledo BZ	genome	29746	Human	41	Female	?	BA.1.1	GRA	Central Medical Laboratory	Central Medical Laboratory	Roberto Melendez et al	?	?	?	2022-02-10	NA	8525	5217	5597	9081	1326	29746	4.457.742
573	Belize/CML-382/2022	ncov	EPI_ISL_9711897	?	2022-01-09	North America	Belize	Cayo	NA	North America	Belize	Cayo	genome	29746	Human	25	Male	?	BA.1.20	GRA	Central Medical Laboratory	Central Medical Laboratory	Roberto Melendez et al	?	?	?	2022-02-10	NA	8452	5174	5542	9002	1576	29746	5.298.191
574	Belize/CML-383/2022	ncov	EPI_ISL_9711898	?	2022-01-09	North America	Belize	Cayo	NA	North America	Belize	Cayo	genome	29746	Human	60	Female	?	BA.1	GRA	Central Medical Laboratory	Central Medical Laboratory	Roberto Melendez et al	?	?	?	2022-02-10	NA	8524	5217	5597	9082	1326	29746	4.457.742
575	Belize/CML-384/2022	ncov	EPI_ISL_9711899	?	2022-01-10	North America	Belize	Belize	NA	North America	Belize	Belize	genome	29746	Human	10	Male	?	BA.1	GRA	Central Medical Laboratory	Central Medical Laboratory	Roberto Melendez et al	?	?	?	2022-02-10	NA	8577	5265	5642	9188	1074	29746	3.610.569
576	Belize/CML-385/2022	ncov	EPI_ISL_9711900	?	2022-01-08	North America	Belize	Cayo	NA	North America	Belize	Cayo	genome	29769	Human	39	Female	?	AY.4	GK	Central Medical Laboratory	Central Medical Laboratory	Roberto Melendez et al	?	?	?	2022-02-10	NA	8484	5223	5568	9127	1367	29769	4.592.025
577	Belize/CML-386/2022	ncov	EPI_ISL_9711901	?	2022-01-10	North America	Belize	Stann Creek	NA	North America	Belize	Stann Creek	genome	29746	Human	40	Male	?	BA.1.1	GRA	Central Medical Laboratory	Central Medical Laboratory	Roberto Melendez et al	?	?	?	2022-02-10	NA	8424	5161	5545	8995	1621	29746	5.449.472
578	Belize/CML-387/2022	ncov	EPI_ISL_9711902	?	2022-01-10	North America	Belize	Belize	NA	North America	Belize	Belize	genome	29746	Human	33	Female	?	BA.1.1	GRA	Central Medical Laboratory	Central Medical Laboratory	Roberto Melendez et al	?	?	?	2022-02-10	NA	8425	5160	5545	8995	1621	29746	5.449.472
579	Belize/CML-388/2022	ncov	EPI_ISL_9711903	?	2022-01-10	North America	Belize	Belize	NA	North America	Belize	Belize	genome	29746	Human	47	Male	?	BA.1.1	GRA	Central Medical Laboratory	Central Medical Laboratory	Roberto Melendez et al	?	?	?	2022-02-10	NA	8423	5160	5545	8995	1623	29746	5.456.196
580	Belize/CML-389/2022	ncov	EPI_ISL_9711904	?	2022-01-10	North America	Belize	Corozal	NA	North America	Belize	Corozal	genome	29746	Human	8	Male	?	BA.1.1	GRA	Central Medical Laboratory	Central Medical Laboratory	Roberto Melendez et al	?	?	?	2022-02-10	NA	8352	5118	5490	8916	1870	29746	628.656
581	Belize/CML-39/2021	ncov	EPI_ISL_4296347	?	2021-02-04	North America	Belize	Belize	NA	North America	Belize	Belize	genome	29782	Human	13	Female	?	B.1.147	G	Central Medical Laboratory	Baylor College of Medicine	Alexander Kneubehl et al	?	?	?	2021-09-18	NA	8679	5335	5714	9310	744	29782	2.498.153
582	Belize/CML-390/2022	ncov	EPI_ISL_9711905	?	2022-01-11	North America	Belize	Belize	NA	North America	Belize	Belize	genome	29746	Human	16	Female	?	BA.1.1	GRA	Central Medical Laboratory	Central Medical Laboratory	Roberto Melendez et al	?	?	?	2022-02-10	NA	8579	5265	5641	9187	1074	29746	3.610.569
583	Belize/CML-391/2022	ncov	EPI_ISL_9711906	?	2022-01-10	North America	Belize	Corozal	NA	North America	Belize	Corozal	genome	29746	Human	66	Male	?	BA.1.1	GRA	Central Medical Laboratory	Central Medical Laboratory	Roberto Melendez et al	?	?	?	2022-02-10	NA	8525	5216	5597	9082	1326	29746	4.457.742
584	Belize/CML-392/2022	ncov	EPI_ISL_9711907	?	2022-01-10	North America	Belize	Corozal	NA	North America	Belize	Corozal	genome	29746	Human	62	Male	?	BA.1.1	GRA	Central Medical Laboratory	Central Medical Laboratory	Roberto Melendez et al	?	?	?	2022-02-10	NA	8425	5159	5544	8997	1621	29746	5.449.472
585	Belize/CML-393/2022	ncov	EPI_ISL_9711908	?	2022-01-10	North America	Belize	Orange Walk	NA	North America	Belize	Orange Walk	genome	29746	Human	40	Male	?	BA.1.1	GRA	Central Medical Laboratory	Central Medical Laboratory	Roberto Melendez et al	?	?	?	2022-02-10	NA	8515	5226	5585	9089	1331	29746	4.474.551
586	Belize/CML-394/2022	ncov	EPI_ISL_9711909	?	2022-01-10	North America	Belize	Orange Walk	NA	North America	Belize	Orange Walk	genome	29746	Human	74	Female	?	BA.1.1	GRA	Central Medical Laboratory	Central Medical Laboratory	Roberto Melendez et al	?	?	?	2022-02-10	NA	8525	5215	5597	9083	1326	29746	4.457.742
587	Belize/CML-395/2022	ncov	EPI_ISL_9711910	?	2022-01-10	North America	Belize	Orange Walk	NA	North America	Belize	Orange Walk	genome	29746	Human	31	Male	?	BA.1.20	GRA	Central Medical Laboratory	Central Medical Laboratory	Roberto Melendez et al	?	?	?	2022-02-10	NA	8523	5213	5597	9085	1328	29746	4.464.466
588	Belize/CML-396/2022	ncov	EPI_ISL_9711911	?	2022-01-10	North America	Belize	Corozal	NA	North America	Belize	Corozal	genome	29769	Human	50	Male	?	AY.4	GK	Central Medical Laboratory	Central Medical Laboratory	Roberto Melendez et al	?	?	?	2022-02-10	NA	8755	5368	5740	9375	531	29769	1.783.735
589	Belize/CML-397/2022	ncov	EPI_ISL_9711912	?	2022-01-10	North America	Belize	Orange Walk	NA	North America	Belize	Orange Walk	genome	29746	Human	40	Male	?	BA.1.20	GRA	Central Medical Laboratory	Central Medical Laboratory	Roberto Melendez et al	?	?	?	2022-02-10	NA	8524	5215	5598	9083	1326	29746	4.457.742
590	Belize/CML-398/2022	ncov	EPI_ISL_9711913	?	2022-01-10	North America	Belize	Cayo	NA	North America	Belize	Cayo	genome	29746	Human	29	Female	?	BA.1.1	GRA	Central Medical Laboratory	Central Medical Laboratory	Roberto Melendez et al	?	?	?	2022-02-10	NA	8525	5217	5597	9081	1326	29746	4.457.742
591	Belize/CML-399/2022	ncov	EPI_ISL_9879544	?	2022-01-12	North America	Belize	Cayo	NA	North America	Belize	Cayo	genome	29746	Human	47	Male	?	BA.1.1	GRA	Central Medical Laboratory	Central Medical Laboratory	Roberto Melendez et al	?	?	?	2022-02-14	NA	8295	5085	5454	8826	2086	29746	7.012.708
592	Belize/CML-4/2021	ncov	EPI_ISL_4296313	?	2021-01-20	North America	Belize	Belize	San Pedro Town	North America	Belize	Belize	genome	29782	Human	30	Female	?	B.1.2	GH	Central Medical Laboratory	Baylor College of Medicine	Alexander Kneubehl et al	?	?	?	2021-09-18	NA	8745	5386	5752	9410	489	29782	1.641.931
593	Belize/CML-40/2021	ncov	EPI_ISL_4296348	?	2021-02-04	North America	Belize	Belize	NA	North America	Belize	Belize	genome	29782	Human	21	Female	?	B.1.147	G	Central Medical Laboratory	Baylor College of Medicine	Alexander Kneubehl et al	?	?	?	2021-09-18	NA	8502	5235	5623	9120	1302	29782	4.371.768
594	Belize/CML-400/2022	ncov	EPI_ISL_9879545	?	2022-01-13	North America	Belize	Cayo	NA	North America	Belize	Cayo	genome	29746	Human	24	Male	?	BA.1.15	GRA	Central Medical Laboratory	Central Medical Laboratory	Roberto Melendez et al	?	?	?	2022-02-14	NA	8523	5216	5599	9082	1326	29746	4.457.742
595	Belize/CML-401/2022	ncov	EPI_ISL_9879546	?	2022-01-16	North America	Belize	Belize	NA	North America	Belize	Belize	genome	29746	Human	90	Male	?	BA.1.1	GRA	Central Medical Laboratory	Central Medical Laboratory	Roberto Melendez et al	?	?	?	2022-02-14	NA	8235	5059	5415	8726	2311	29746	7.769.112
596	Belize/CML-402/2022	ncov	EPI_ISL_9879547	?	2022-01-16	North America	Belize	Belize	NA	North America	Belize	Belize	genome	29746	Human	85	Male	?	BA.1.1	GRA	Central Medical Laboratory	Central Medical Laboratory	Roberto Melendez et al	?	?	?	2022-02-14	NA	8453	5176	5542	9000	1575	29746	529.483
597	Belize/CML-403/2022	ncov	EPI_ISL_9879548	?	2022-01-16	North America	Belize	Belize	NA	North America	Belize	Belize	genome	29746	Human	90	Female	?	BA.1.1	GRA	Central Medical Laboratory	Central Medical Laboratory	Roberto Melendez et al	?	?	?	2022-02-14	NA	8353	5117	5490	8914	1872	29746	6.293.283
598	Belize/CML-404/2022	ncov	EPI_ISL_9879549	?	2022-01-18	North America	Belize	Cayo	NA	North America	Belize	Cayo	genome	29746	Human	41	Male	?	BA.1	GRA	Central Medical Laboratory	Central Medical Laboratory	Roberto Melendez et al	?	?	?	2022-02-14	NA	8423	5161	5545	8996	1621	29746	5.449.472
599	Belize/CML-405/2022	ncov	EPI_ISL_9879550	?	2022-01-18	North America	Belize	Toledo BZ	NA	North America	Belize	Toledo BZ	genome	29746	Human	26	Male	?	BA.1.1	GRA	Central Medical Laboratory	Central Medical Laboratory	Roberto Melendez et al	?	?	?	2022-02-14	NA	8453	5176	5542	9000	1575	29746	529.483
600	Belize/CML-406/2022	ncov	EPI_ISL_9879551	?	2022-01-19	North America	Belize	Cayo	NA	North America	Belize	Cayo	genome	29746	Human	38	Male	?	BA.1.20	GRA	Central Medical Laboratory	Central Medical Laboratory	Roberto Melendez et al	?	?	?	2022-02-14	NA	8451	5173	5543	9000	1579	29746	5.308.277
601	Belize/CML-407/2022	ncov	EPI_ISL_9879552	?	2022-01-18	North America	Belize	Stann Creek	NA	North America	Belize	Stann Creek	genome	29746	Human	86	Female	?	BA.1.1	GRA	Central Medical Laboratory	Central Medical Laboratory	Roberto Melendez et al	?	?	?	2022-02-14	NA	8452	5176	5542	8999	1577	29746	5.301.553
602	Belize/CML-408/2022	ncov	EPI_ISL_9879553	?	2022-01-21	North America	Belize	Corozal	NA	North America	Belize	Corozal	genome	29746	Human	84	Male	?	BA.1.1	GRA	Central Medical Laboratory	Central Medical Laboratory	Roberto Melendez et al	?	?	?	2022-02-14	NA	8452	5174	5543	9002	1575	29746	529.483
603	Belize/CML-409/2022	ncov	EPI_ISL_9879554	?	2022-01-07	North America	Belize	Orange Walk	NA	North America	Belize	Orange Walk	genome	29746	Human	24	Female	?	BA.1.1	GRA	Central Medical Laboratory	Central Medical Laboratory	Roberto Melendez et al	?	?	?	2022-02-14	NA	8425	5159	5545	8995	1622	29746	5.452.834
604	Belize/CML-41/2021	ncov	EPI_ISL_4296349	?	2021-02-05	North America	Belize	Cayo	NA	North America	Belize	Cayo	genome	29782	Human	23	Female	?	B.1.147	G	Central Medical Laboratory	Baylor College of Medicine	Alexander Kneubehl et al	?	?	?	2021-09-18	NA	8678	5333	5714	9313	744	29782	2.498.153
605	Belize/CML-410/2022	ncov	EPI_ISL_9879555	?	2022-01-23	North America	Belize	Belize	NA	North America	Belize	Belize	genome	29746	Human	78	Female	?	BA.1.20	GRA	Central Medical Laboratory	Central Medical Laboratory	Roberto Melendez et al	?	?	?	2022-02-14	NA	8452	5174	5543	9002	1575	29746	529.483
606	Belize/CML-411/2022	ncov	EPI_ISL_9879556	?	2022-01-24	North America	Belize	Belize	NA	North America	Belize	Belize	genome	29746	Human	90	Male	?	BA.1.1	GRA	Central Medical Laboratory	Central Medical Laboratory	Roberto Melendez et al	?	?	?	2022-02-14	NA	8525	5216	5597	9081	1327	29746	4.461.104
607	Belize/CML-412/2022	ncov	EPI_ISL_9879557	?	2022-01-23	North America	Belize	Orange Walk	NA	North America	Belize	Orange Walk	genome	29746	Human	81	Female	?	BA.1.1	GRA	Central Medical Laboratory	Central Medical Laboratory	Roberto Melendez et al	?	?	?	2022-02-14	NA	8526	5215	5597	9082	1326	29746	4.457.742
608	Belize/CML-413/2022	ncov	EPI_ISL_9879558	?	2022-01-23	North America	Belize	Cayo	NA	North America	Belize	Cayo	genome	29746	Human	72	Male	?	BA.1.1	GRA	Central Medical Laboratory	Central Medical Laboratory	Roberto Melendez et al	?	?	?	2022-02-14	NA	8453	5175	5541	8998	1579	29746	5.308.277
609	Belize/CML-414/2022	ncov	EPI_ISL_9879559	?	2022-01-24	North America	Belize	Corozal	NA	North America	Belize	Corozal	genome	29746	Human	35	Male	?	BA.1.1	GRA	Central Medical Laboratory	Central Medical Laboratory	Roberto Melendez et al	?	?	?	2022-02-14	NA	8351	5119	5488	8916	1872	29746	6.293.283
610	Belize/CML-415/2022	ncov	EPI_ISL_9879560	?	2022-01-24	North America	Belize	Orange Walk	NA	North America	Belize	Orange Walk	genome	29746	Human	42	Female	?	BA.1.1	GRA	Central Medical Laboratory	Central Medical Laboratory	Roberto Melendez et al	?	?	?	2022-02-14	NA	8453	5174	5542	9002	1575	29746	529.483
611	Belize/CML-416/2022	ncov	EPI_ISL_9879561	?	2022-01-24	North America	Belize	Orange Walk	NA	North America	Belize	Orange Walk	genome	29746	Human	42	Female	?	BA.1.1	GRA	Central Medical Laboratory	Central Medical Laboratory	Roberto Melendez et al	?	?	?	2022-02-14	NA	8525	5215	5597	9083	1326	29746	4.457.742
612	Belize/CML-417/2022	ncov	EPI_ISL_9879562	?	2022-01-25	North America	Belize	Belize	NA	North America	Belize	Belize	genome	29746	Human	47	Female	?	BA.1.1	GRA	Central Medical Laboratory	Central Medical Laboratory	Roberto Melendez et al	?	?	?	2022-02-14	NA	8526	5215	5596	9083	1326	29746	4.457.742
613	Belize/CML-418/2022	ncov	EPI_ISL_9879563	?	2022-01-24	North America	Belize	Cayo	NA	North America	Belize	Cayo	genome	29746	Human	43	Male	?	BA.1.1	GRA	Central Medical Laboratory	Central Medical Laboratory	Roberto Melendez et al	?	?	?	2022-02-14	NA	8452	5172	5541	9003	1578	29746	5.304.915
614	Belize/CML-419/2022	ncov	EPI_ISL_9879564	?	2022-01-24	North America	Belize	Cayo	NA	North America	Belize	Cayo	genome	29746	Human	24	Male	?	BA.1.1	GRA	Central Medical Laboratory	Central Medical Laboratory	Roberto Melendez et al	?	?	?	2022-02-14	NA	8525	5217	5597	9081	1326	29746	4.457.742
615	Belize/CML-42/2021	ncov	EPI_ISL_4296350	?	2021-02-05	North America	Belize	Cayo	NA	North America	Belize	Cayo	genome	29782	Human	49	Female	?	B.1.147	G	Central Medical Laboratory	Baylor College of Medicine	Alexander Kneubehl et al	?	?	?	2021-09-18	NA	8678	5333	5715	9314	742	29782	2.491.438
616	Belize/CML-420/2022	ncov	EPI_ISL_9879565	?	2022-01-24	North America	Belize	Cayo	NA	North America	Belize	Cayo	genome	29746	Human	15	Male	?	BA.1.1	GRA	Central Medical Laboratory	Central Medical Laboratory	Roberto Melendez et al	?	?	?	2022-02-14	NA	8525	5214	5596	9083	1328	29746	4.464.466
617	Belize/CML-421/2022	ncov	EPI_ISL_9879566	?	2022-01-24	North America	Belize	Cayo	NA	North America	Belize	Cayo	genome	29746	Human	52	Female	?	BA.1.1	GRA	Central Medical Laboratory	Central Medical Laboratory	Roberto Melendez et al	?	?	?	2022-02-14	NA	8453	5174	5542	9002	1575	29746	529.483
618	Belize/CML-422/2022	ncov	EPI_ISL_9879567	?	2022-01-24	North America	Belize	Orange Walk	NA	North America	Belize	Orange Walk	genome	29746	Human	50	Female	?	BA.1.1	GRA	Central Medical Laboratory	Central Medical Laboratory	Roberto Melendez et al	?	?	?	2022-02-14	NA	8524	5212	5596	9085	1329	29746	4.467.828
619	Belize/CML-423/2022	ncov	EPI_ISL_9879568	?	2022-01-26	North America	Belize	Belize	NA	North America	Belize	Belize	genome	29746	Human	1	Female	?	BA.1.1	GRA	Central Medical Laboratory	Central Medical Laboratory	Roberto Melendez et al	?	?	?	2022-02-14	NA	8423	5161	5545	8994	1623	29746	5.456.196
620	Belize/CML-424/2022	ncov	EPI_ISL_9879569	?	2022-01-26	North America	Belize	Cayo	NA	North America	Belize	Cayo	genome	29746	Human	38	Female	?	BA.1.20	GRA	Central Medical Laboratory	Central Medical Laboratory	Roberto Melendez et al	?	?	?	2022-02-14	NA	8524	5214	5598	9084	1326	29746	4.457.742
621	Belize/CML-425/2022	ncov	EPI_ISL_9879570	?	2022-01-27	North America	Belize	Belize	NA	North America	Belize	Belize	genome	29743	Human	74	Female	?	BA.1.1	GRA	Central Medical Laboratory	Central Medical Laboratory	Roberto Melendez et al	?	?	?	2022-02-14	NA	8293	5087	5455	8826	2082	29743	6.999.966
622	Belize/CML-426/2022	ncov	EPI_ISL_9879571	?	2022-01-26	North America	Belize	Toledo BZ	NA	North America	Belize	Toledo BZ	genome	29746	Human	21	Female	?	BA.1	GRA	Central Medical Laboratory	Central Medical Laboratory	Roberto Melendez et al	?	?	?	2022-02-14	NA	8452	5175	5542	9002	1575	29746	529.483
623	Belize/CML-427/2022	ncov	EPI_ISL_9879572	?	2022-01-25	North America	Belize	Cayo	NA	North America	Belize	Cayo	genome	29746	Human	21	Female	?	BA.1.1	GRA	Central Medical Laboratory	Central Medical Laboratory	Roberto Melendez et al	?	?	?	2022-02-14	NA	8454	5175	5541	9001	1575	29746	529.483
624	Belize/CML-428/2022	ncov	EPI_ISL_9879573	?	2022-01-29	North America	Belize	Cayo	NA	North America	Belize	Cayo	genome	29746	Human	70	Male	?	BA.1	GRA	Central Medical Laboratory	Central Medical Laboratory	Roberto Melendez et al	?	?	?	2022-02-14	NA	8294	5086	5454	8830	2082	29746	699.926
625	Belize/CML-429/2022	ncov	EPI_ISL_9879574	?	2022-01-29	North America	Belize	Cayo	NA	North America	Belize	Cayo	genome	29746	Human	58	Male	?	BA.1.1	GRA	Central Medical Laboratory	Central Medical Laboratory	Roberto Melendez et al	?	?	?	2022-02-14	NA	8527	5214	5595	9084	1326	29746	4.457.742
626	Belize/CML-43/2021	ncov	EPI_ISL_4296351	?	2021-02-08	North America	Belize	Belize	NA	North America	Belize	Belize	genome	29782	Human	51	Female	?	B.1.147	G	Central Medical Laboratory	Baylor College of Medicine	Alexander Kneubehl et al	?	?	?	2021-09-18	NA	8595	5281	5672	9202	1032	29782	346.518
627	Belize/CML-430/2022	ncov	EPI_ISL_9879575	?	2022-01-30	North America	Belize	Belize	NA	North America	Belize	Belize	genome	29746	Human	51	Male	?	BA.1.1	GRA	Central Medical Laboratory	Central Medical Laboratory	Roberto Melendez et al	?	?	?	2022-02-14	NA	8526	5216	5597	9081	1326	29746	4.457.742
628	Belize/CML-431/2022	ncov	EPI_ISL_9879576	?	2022-01-30	North America	Belize	Stann Creek	NA	North America	Belize	Stann Creek	genome	29746	Human	84	Female	?	BA.1	GRA	Central Medical Laboratory	Central Medical Laboratory	Roberto Melendez et al	?	?	?	2022-02-14	NA	8220	5038	5417	8732	2339	29746	7.863.242
629	Belize/CML-432/2022	ncov	EPI_ISL_9879577	?	2022-01-30	North America	Belize	Corozal	NA	North America	Belize	Corozal	genome	29746	Human	62	Female	?	BA.1.15	GRA	Central Medical Laboratory	Central Medical Laboratory	Roberto Melendez et al	?	?	?	2022-02-14	NA	8523	5212	5599	9085	1327	29746	4.461.104
630	Belize/CML-433/2022	ncov	EPI_ISL_9879578	?	2022-01-31	North America	Belize	Corozal	NA	North America	Belize	Corozal	genome	29746	Human	28	Female	?	BA.1.1	GRA	Central Medical Laboratory	Central Medical Laboratory	Roberto Melendez et al	?	?	?	2022-02-14	NA	8525	5215	5597	9083	1326	29746	4.457.742
631	Belize/CML-434/2022	ncov	EPI_ISL_9879579	?	2022-01-29	North America	Belize	Belize	NA	North America	Belize	Belize	genome	29746	Human	44	Female	?	BA.1.20	GRA	Central Medical Laboratory	Central Medical Laboratory	Roberto Melendez et al	?	?	?	2022-02-14	NA	8524	5213	5598	9085	1326	29746	4.457.742
632	Belize/CML-435/2022	ncov	EPI_ISL_9879580	?	2022-01-30	North America	Belize	Corozal	NA	North America	Belize	Corozal	genome	29746	Human	33	Female	?	BA.1.1	GRA	Central Medical Laboratory	Central Medical Laboratory	Roberto Melendez et al	?	?	?	2022-02-14	NA	8352	5120	5491	8913	1870	29746	628.656
633	Belize/CML-436/2022	ncov	EPI_ISL_13766361	?	2022-02-02	North America	Belize	Cayo	NA	North America	Belize	Cayo	genome	29746	Human	21	Female	?	BA.1.1	GRA	Central Medical Laboratory	Central Medical Laboratory	Roberto Melendez et al	?	?	?	2022-07-11	NA	8352	5116	5489	8917	1872	29746	6.293.283
634	Belize/CML-437/2022	ncov	EPI_ISL_13766362	?	2022-02-02	North America	Belize	Cayo	NA	North America	Belize	Cayo	genome	29746	Human	21	Female	?	BA.1.20	GRA	Central Medical Laboratory	Central Medical Laboratory	Roberto Melendez et al	?	?	?	2022-07-11	NA	8452	5173	5543	9003	1575	29746	529.483
635	Belize/CML-438/2022	ncov	EPI_ISL_13766363	?	2022-02-02	North America	Belize	Stann Creek	NA	North America	Belize	Stann Creek	genome	29746	Human	22	Female	?	BA.1.1	GRA	Central Medical Laboratory	Central Medical Laboratory	Roberto Melendez et al	?	?	?	2022-07-11	NA	8453	5176	5542	9000	1575	29746	529.483
636	Belize/CML-439/2022	ncov	EPI_ISL_13766364	?	2022-02-02	North America	Belize	Orange Walk	NA	North America	Belize	Orange Walk	genome	29746	Human	7	Female	?	BA.1.20	GRA	Central Medical Laboratory	Central Medical Laboratory	Roberto Melendez et al	?	?	?	2022-07-11	NA	8456	5154	5552	8978	1606	29746	5.399.045
637	Belize/CML-44/2021	ncov	EPI_ISL_4296352	?	2021-02-08	North America	Belize	Cayo	NA	North America	Belize	Cayo	genome	29782	Human	34	Female	?	B.1.147	G	Central Medical Laboratory	Baylor College of Medicine	Alexander Kneubehl et al	?	?	?	2021-09-18	NA	8678	5334	5714	9312	744	29782	2.498.153
638	Belize/CML-440/2022	ncov	EPI_ISL_13766365	?	2022-02-02	North America	Belize	Orange Walk	NA	North America	Belize	Orange Walk	genome	29746	Human	20	Female	?	BA.1.1	GRA	Central Medical Laboratory	Central Medical Laboratory	Roberto Melendez et al	?	?	?	2022-07-11	NA	8454	5174	5541	9002	1575	29746	529.483
639	Belize/CML-441/2022	ncov	EPI_ISL_13766366	?	2022-02-02	North America	Belize	Belize	NA	North America	Belize	Belize	genome	29746	Human	45	Female	?	BA.1.1	GRA	Central Medical Laboratory	Central Medical Laboratory	Roberto Melendez et al	?	?	?	2022-07-11	NA	8452	5176	5542	8999	1577	29746	5.301.553
640	Belize/CML-442/2022	ncov	EPI_ISL_13766367	?	2022-02-03	North America	Belize	Cayo	NA	North America	Belize	Cayo	genome	29746	Human	20	Male	?	BA.1.1	GRA	Central Medical Laboratory	Central Medical Laboratory	Roberto Melendez et al	?	?	?	2022-07-11	NA	8452	5171	5542	9002	1579	29746	5.308.277
641	Belize/CML-443/2022	ncov	EPI_ISL_13766368	?	2022-02-04	North America	Belize	Orange Walk	NA	North America	Belize	Orange Walk	genome	29746	Human	65	Female	?	BA.1.20	GRA	Central Medical Laboratory	Central Medical Laboratory	Roberto Melendez et al	?	?	?	2022-07-11	NA	8349	5117	5491	8913	1876	29746	630.673
642	Belize/CML-444/2022	ncov	EPI_ISL_13766369	?	2022-02-04	North America	Belize	Orange Walk	NA	North America	Belize	Orange Walk	genome	29746	Human	54	Female	?	BA.1	GRA	Central Medical Laboratory	Central Medical Laboratory	Roberto Melendez et al	?	?	?	2022-07-11	NA	8352	5119	5489	8914	1872	29746	6.293.283
643	Belize/CML-445/2022	ncov	EPI_ISL_13766370	?	2022-02-04	North America	Belize	Orange Walk	NA	North America	Belize	Orange Walk	genome	29746	Human	24	Male	?	BA.1.1	GRA	Central Medical Laboratory	Central Medical Laboratory	Roberto Melendez et al	?	?	?	2022-07-11	NA	8352	5120	5490	8914	1870	29746	628.656
644	Belize/CML-446/2022	ncov	EPI_ISL_13766371	?	2022-02-04	North America	Belize	Corozal	NA	North America	Belize	Corozal	genome	29746	Human	28	Female	?	BA.1.1	GRA	Central Medical Laboratory	Central Medical Laboratory	Roberto Melendez et al	?	?	?	2022-07-11	NA	8364	5124	5475	8918	1865	29746	6.269.751
645	Belize/CML-447/2022	ncov	EPI_ISL_13766372	?	2022-02-05	North America	Belize	Cayo	NA	North America	Belize	Cayo	genome	29746	Human	44	Male	?	BA.1.20	GRA	Central Medical Laboratory	Central Medical Laboratory	Roberto Melendez et al	?	?	?	2022-07-11	NA	8350	5118	5492	8916	1870	29746	628.656
646	Belize/CML-448/2022	ncov	EPI_ISL_13766373	?	2022-02-09	North America	Belize	Cayo	NA	North America	Belize	Cayo	genome	29746	Human	44	Male	?	BA.1.1	GRA	Central Medical Laboratory	Central Medical Laboratory	Roberto Melendez et al	?	?	?	2022-07-11	NA	8453	5175	5543	9000	1575	29746	529.483
647	Belize/CML-449/2022	ncov	EPI_ISL_13766374	?	2022-02-09	North America	Belize	Cayo	NA	North America	Belize	Cayo	genome	29746	Human	39	Female	?	BA.1.1	GRA	Central Medical Laboratory	Central Medical Laboratory	Roberto Melendez et al	?	?	?	2022-07-11	NA	8138	4974	5347	8632	2655	29746	892.557
648	Belize/CML-45/2021	ncov	EPI_ISL_4296353	?	2021-02-12	North America	Belize	Belize	NA	North America	Belize	Belize	genome	29782	Human	70	Female	?	B.1.2	GH	Central Medical Laboratory	Baylor College of Medicine	Alexander Kneubehl et al	?	?	?	2021-09-18	NA	8835	5432	5811	9492	212	29782	0.711839
649	Belize/CML-450/2022	ncov	EPI_ISL_13766375	?	2022-02-09	North America	Belize	Orange Walk	NA	North America	Belize	Orange Walk	genome	29746	Human	31	Male	?	BA.1.1	GRA	Central Medical Laboratory	Central Medical Laboratory	Roberto Melendez et al	?	?	?	2022-07-11	NA	8526	5216	5596	9080	1328	29746	4.464.466
650	Belize/CML-451/2022	ncov	EPI_ISL_13766376	?	2022-02-10	North America	Belize	Cayo	NA	North America	Belize	Cayo	genome	29746	Human	52	Female	?	BA.1.1	GRA	Central Medical Laboratory	Central Medical Laboratory	Roberto Melendez et al	?	?	?	2022-07-11	NA	8526	5217	5596	9081	1326	29746	4.457.742
651	Belize/CML-452/2022	ncov	EPI_ISL_13766377	?	2022-02-12	North America	Belize	Corozal	NA	North America	Belize	Corozal	genome	29746	Human	92	Female	?	BA.1.20	GRA	Central Medical Laboratory	Central Medical Laboratory	Roberto Melendez et al	?	?	?	2022-07-11	NA	8294	5085	5455	8830	2082	29746	699.926
652	Belize/CML-453/2022	ncov	EPI_ISL_13766378	?	2022-02-11	North America	Belize	Orange Walk	NA	North America	Belize	Orange Walk	genome	29746	Human	48	Male	?	BA.1.1	GRA	Central Medical Laboratory	Central Medical Laboratory	Roberto Melendez et al	?	?	?	2022-07-11	NA	8525	5213	5595	9084	1329	29746	4.467.828
653	Belize/CML-454/2022	ncov	EPI_ISL_13766379	?	2022-02-11	North America	Belize	Stann Creek	NA	North America	Belize	Stann Creek	genome	29746	Human	4	Female	?	BA.1.15	GRA	Central Medical Laboratory	Central Medical Laboratory	Roberto Melendez et al	?	?	?	2022-07-11	NA	8450	5174	5544	8999	1579	29746	5.308.277
654	Belize/CML-455/2022	ncov	EPI_ISL_13766380	?	2022-02-11	North America	Belize	Belize	NA	North America	Belize	Belize	genome	29746	Human	51	Female	?	BA.1.1	GRA	Central Medical Laboratory	Central Medical Laboratory	Roberto Melendez et al	?	?	?	2022-07-11	NA	8452	5172	5542	8999	1581	29746	5.315
655	Belize/CML-456/2022	ncov	EPI_ISL_13766381	?	2022-02-14	North America	Belize	Cayo	NA	North America	Belize	Cayo	genome	29746	Human	48	Female	?	BA.1.1	GRA	Central Medical Laboratory	Central Medical Laboratory	Roberto Melendez et al	?	?	?	2022-07-11	NA	8352	5117	5489	8916	1872	29746	6.293.283
656	Belize/CML-457/2022	ncov	EPI_ISL_13766382	?	2022-02-14	North America	Belize	Corozal	NA	North America	Belize	Corozal	genome	29746	Human	32	Female	?	BA.1.20	GRA	Central Medical Laboratory	Central Medical Laboratory	Roberto Melendez et al	?	?	?	2022-07-11	NA	8520	5215	5600	9081	1330	29746	4.471.189
657	Belize/CML-458/2022	ncov	EPI_ISL_13766383	?	2022-02-14	North America	Belize	Corozal	NA	North America	Belize	Corozal	genome	29746	Human	70	Male	?	BA.1.1	GRA	Central Medical Laboratory	Central Medical Laboratory	Roberto Melendez et al	?	?	?	2022-07-11	NA	8524	5214	5597	9081	1330	29746	4.471.189
658	Belize/CML-459/2022	ncov	EPI_ISL_13766384	?	2022-02-14	North America	Belize	Stann Creek	NA	North America	Belize	Stann Creek	genome	29737	Human	22	Female	?	BA.1.1	GRA	Central Medical Laboratory	Central Medical Laboratory	Roberto Melendez et al	?	?	?	2022-07-11	NA	8449	5171	5541	8999	1577	29737	5.303.158
659	Belize/CML-46/2021	ncov	EPI_ISL_4296354	?	2021-02-12	North America	Belize	Belize	NA	North America	Belize	Belize	genome	29782	Human	71	Female	?	B.1.427	GH	Central Medical Laboratory	Baylor College of Medicine	Alexander Kneubehl et al	?	?	?	2021-09-18	NA	8767	5384	5760	9385	486	29782	1.631.858
660	Belize/CML-460/2022	ncov	EPI_ISL_13766385	?	2022-02-16	North America	Belize	Orange Walk	NA	North America	Belize	Orange Walk	genome	29746	Human	52	Female	?	BA.1	GRA	Central Medical Laboratory	Central Medical Laboratory	Roberto Melendez et al	?	?	?	2022-07-11	NA	8524	5215	5597	9084	1326	29746	4.457.742
661	Belize/CML-461/2022	ncov	EPI_ISL_13766386	?	2022-02-16	North America	Belize	Cayo	NA	North America	Belize	Cayo	genome	29746	Human	47	Female	?	BA.1.15	GRA	Central Medical Laboratory	Central Medical Laboratory	Roberto Melendez et al	?	?	?	2022-07-11	NA	8422	5159	5547	8995	1623	29746	5.456.196
662	Belize/CML-462/2022	ncov	EPI_ISL_13766387	?	2022-02-16	North America	Belize	Cayo	NA	North America	Belize	Cayo	genome	29746	Human	35	Female	?	BA.1.20	GRA	Central Medical Laboratory	Central Medical Laboratory	Roberto Melendez et al	?	?	?	2022-07-11	NA	8522	5212	5597	9083	1332	29746	4.477.913
663	Belize/CML-463/2022	ncov	EPI_ISL_13766388	?	2022-02-17	North America	Belize	Cayo	NA	North America	Belize	Cayo	genome	29746	Human	51	Male	?	BA.1.1.18	GRA	Central Medical Laboratory	Central Medical Laboratory	Roberto Melendez et al	?	?	?	2022-07-11	NA	8524	5209	5597	9086	1330	29746	4.471.189
664	Belize/CML-464/2022	ncov	EPI_ISL_13766389	?	2022-02-17	North America	Belize	Cayo	NA	North America	Belize	Cayo	genome	29746	Human	42	Female	?	BA.1.1	GRA	Central Medical Laboratory	Central Medical Laboratory	Roberto Melendez et al	?	?	?	2022-07-11	NA	8352	5119	5490	8913	1872	29746	6.293.283
665	Belize/CML-465/2022	ncov	EPI_ISL_13766390	?	2022-02-17	North America	Belize	Belize	NA	North America	Belize	Belize	genome	29746	Human	43	Male	?	BA.1	GRA	Central Medical Laboratory	Central Medical Laboratory	Roberto Melendez et al	?	?	?	2022-07-11	NA	8354	5118	5488	8916	1870	29746	628.656
666	Belize/CML-466/2022	ncov	EPI_ISL_13766391	?	2022-02-17	North America	Belize	Cayo	NA	North America	Belize	Cayo	genome	29746	Human	22	Female	?	BA.1.1	GRA	Central Medical Laboratory	Central Medical Laboratory	Roberto Melendez et al	?	?	?	2022-07-11	NA	8524	5216	5597	9079	1330	29746	4.471.189
667	Belize/CML-467/2022	ncov	EPI_ISL_13766392	?	2022-02-17	North America	Belize	Cayo	NA	North America	Belize	Cayo	genome	29746	Human	45	Male	?	BA.1.15	GRA	Central Medical Laboratory	Central Medical Laboratory	Roberto Melendez et al	?	?	?	2022-07-11	NA	8520	5216	5597	9086	1327	29746	4.461.104
668	Belize/CML-468/2022	ncov	EPI_ISL_13766393	?	2022-02-17	North America	Belize	Cayo	NA	North America	Belize	Cayo	genome	29746	Human	22	Male	?	BA.1.1	GRA	Central Medical Laboratory	Central Medical Laboratory	Roberto Melendez et al	?	?	?	2022-07-11	NA	8352	5117	5490	8917	1870	29746	628.656
669	Belize/CML-469/2022	ncov	EPI_ISL_13766394	?	2022-02-17	North America	Belize	Cayo	NA	North America	Belize	Cayo	genome	29743	Human	50	Male	?	BA.1.1	GRA	Central Medical Laboratory	Central Medical Laboratory	Roberto Melendez et al	?	?	?	2022-07-11	NA	8524	5214	5596	9079	1330	29743	447.164
670	Belize/CML-47/2021	ncov	EPI_ISL_4296355	?	2021-02-17	North America	Belize	Belize	NA	North America	Belize	Belize	genome	29782	Human	51	Male	?	B.1.147	G	Central Medical Laboratory	Baylor College of Medicine	Alexander Kneubehl et al	?	?	?	2021-09-18	NA	8586	5290	5665	9228	1013	29782	3.401.383
671	Belize/CML-470/2022	ncov	EPI_ISL_13766395	?	2022-02-18	North America	Belize	Cayo	NA	North America	Belize	Cayo	genome	29755	Human	28	Female	?	BA.1.1	GRA	Central Medical Laboratory	Central Medical Laboratory	Roberto Melendez et al	?	?	?	2022-07-11	NA	8467	5171	5539	8962	1616	29755	543.102
672	Belize/CML-471/2022	ncov	EPI_ISL_13766396	?	2022-02-19	North America	Belize	Cayo	NA	North America	Belize	Cayo	genome	29746	Human	26	Female	?	BA.1.1.15	GRA	Central Medical Laboratory	Central Medical Laboratory	Roberto Melendez et al	?	?	?	2022-07-11	NA	8525	5216	5597	9082	1326	29746	4.457.742
673	Belize/CML-472/2022	ncov	EPI_ISL_13766397	?	2022-02-19	North America	Belize	Cayo	NA	North America	Belize	Cayo	genome	29746	Human	19	Female	?	BA.1.1	GRA	Central Medical Laboratory	Central Medical Laboratory	Roberto Melendez et al	?	?	?	2022-07-11	NA	8352	5119	5489	8912	1874	29746	6.300.007
674	Belize/CML-473/2022	ncov	EPI_ISL_13766398	?	2022-02-19	North America	Belize	Stann Creek	NA	North America	Belize	Stann Creek	genome	29746	Human	55	Male	?	BA.1.1	GRA	Central Medical Laboratory	Central Medical Laboratory	Roberto Melendez et al	?	?	?	2022-07-11	NA	8527	5214	5595	9084	1326	29746	4.457.742
675	Belize/CML-474/2022	ncov	EPI_ISL_13766625	?	2022-02-21	North America	Belize	Belize	NA	North America	Belize	Belize	genome	29746	Human	39	Male	?	BA.1.1	GRA	Central Medical Laboratory	Central Medical Laboratory	Roberto Melendez et al	?	?	?	2022-07-11	NA	8525	5215	5597	9083	1326	29746	4.457.742
676	Belize/CML-475/2022	ncov	EPI_ISL_13766626	?	2022-02-22	North America	Belize	Cayo	NA	North America	Belize	Cayo	genome	29746	Human	11	Female	?	BA.1.1	GRA	Central Medical Laboratory	Central Medical Laboratory	Roberto Melendez et al	?	?	?	2022-07-11	NA	8453	5173	5540	9005	1575	29746	529.483
677	Belize/CML-476/2022	ncov	EPI_ISL_13766627	?	2022-02-24	North America	Belize	Corozal	NA	North America	Belize	Corozal	genome	29746	Human	43	Male	?	BA.1.1	GRA	Central Medical Laboratory	Central Medical Laboratory	Roberto Melendez et al	?	?	?	2022-07-11	NA	8527	5212	5596	9085	1326	29746	4.457.742
678	Belize/CML-477/2022	ncov	EPI_ISL_13766628	?	2022-02-25	North America	Belize	Belize	NA	North America	Belize	Belize	genome	29746	Human	38	Male	?	BA.1.1	GRA	Central Medical Laboratory	Central Medical Laboratory	Roberto Melendez et al	?	?	?	2022-07-11	NA	8579	5268	5641	9184	1074	29746	3.610.569
679	Belize/CML-478/2022	ncov	EPI_ISL_13766629	?	2022-02-25	North America	Belize	Corozal	NA	North America	Belize	Corozal	genome	29746	Human	67	Male	?	BA.1.20	GRA	Central Medical Laboratory	Central Medical Laboratory	Roberto Melendez et al	?	?	?	2022-07-11	NA	8524	5215	5597	9084	1326	29746	4.457.742
680	Belize/CML-479/2022	ncov	EPI_ISL_13766630	?	2022-02-25	North America	Belize	Corozal	NA	North America	Belize	Corozal	genome	29746	Human	47	Female	?	BA.1.20	GRA	Central Medical Laboratory	Central Medical Laboratory	Roberto Melendez et al	?	?	?	2022-07-11	NA	8524	5215	5597	9084	1326	29746	4.457.742
681	Belize/CML-48/2021	ncov	EPI_ISL_4296356	?	2021-02-17	North America	Belize	Belize	NA	North America	Belize	Belize	genome	29782	Human	40	Female	?	B.1.147	G	Central Medical Laboratory	Baylor College of Medicine	Alexander Kneubehl et al	?	?	?	2021-09-18	NA	8736	5368	5750	9398	530	29782	1.779.598
682	Belize/CML-480/2022	ncov	EPI_ISL_13766631	?	2022-02-25	North America	Belize	Corozal	NA	North America	Belize	Corozal	genome	29746	Human	20	Female	?	BA.1.20	GRA	Central Medical Laboratory	Central Medical Laboratory	Roberto Melendez et al	?	?	?	2022-07-11	NA	8524	5215	5597	9084	1326	29746	4.457.742
683	Belize/CML-481/2022	ncov	EPI_ISL_13766632	?	2022-02-24	North America	Belize	Cayo	NA	North America	Belize	Cayo	genome	29746	Human	44	Male	?	BA.1	GRA	Central Medical Laboratory	Central Medical Laboratory	Roberto Melendez et al	?	?	?	2022-07-11	NA	8524	5216	5597	9083	1326	29746	4.457.742
684	Belize/CML-482/2022	ncov	EPI_ISL_13766633	?	2022-02-24	North America	Belize	Cayo	NA	North America	Belize	Cayo	genome	29746	Human	39	Female	?	BA.1.1	GRA	Central Medical Laboratory	Central Medical Laboratory	Roberto Melendez et al	?	?	?	2022-07-11	NA	8528	5213	5594	9085	1326	29746	4.457.742
685	Belize/CML-483/2022	ncov	EPI_ISL_13766634	?	2022-02-24	North America	Belize	Cayo	NA	North America	Belize	Cayo	genome	29746	Human	47	Male	?	BA.1.1	GRA	Central Medical Laboratory	Central Medical Laboratory	Roberto Melendez et al	?	?	?	2022-07-11	NA	8453	5171	5542	9005	1575	29746	529.483
686	Belize/CML-484/2022	ncov	EPI_ISL_13766635	?	2022-02-26	North America	Belize	Corozal	NA	North America	Belize	Corozal	genome	29746	Human	97	Female	?	BA.1.1	GRA	Central Medical Laboratory	Central Medical Laboratory	Roberto Melendez et al	?	?	?	2022-07-11	NA	8525	5216	5597	9082	1326	29746	4.457.742
687	Belize/CML-485/2022	ncov	EPI_ISL_13766636	?	2022-02-25	North America	Belize	Toledo BZ	NA	North America	Belize	Toledo BZ	genome	29746	Human	1	Female	?	BA.1.1	GRA	Central Medical Laboratory	Central Medical Laboratory	Roberto Melendez et al	?	?	?	2022-07-11	NA	8454	5174	5541	9002	1575	29746	529.483
688	Belize/CML-486/2022	ncov	EPI_ISL_13766637	?	2022-02-26	North America	Belize	Cayo	NA	North America	Belize	Cayo	genome	29746	Human	44	Female	?	BA.1.1	GRA	Central Medical Laboratory	Central Medical Laboratory	Roberto Melendez et al	?	?	?	2022-07-11	NA	8433	5164	5537	8997	1615	29746	5.429.301
689	Belize/CML-487/2022	ncov	EPI_ISL_13766638	?	2022-03-03	North America	Belize	Corozal	NA	North America	Belize	Corozal	genome	29729	Human	68	Male	?	BA.2.9	GRA	Central Medical Laboratory	Central Medical Laboratory	Roberto Melendez et al	?	?	?	2022-07-11	NA	8582	5240	5648	9233	1026	29729	3.451.176
690	Belize/CML-488/2022	ncov	EPI_ISL_13766639	?	2022-03-04	North America	Belize	Toledo BZ	NA	North America	Belize	Toledo BZ	genome	29746	Human	3	Female	?	BA.1.1	GRA	Central Medical Laboratory	Central Medical Laboratory	Roberto Melendez et al	?	?	?	2022-07-11	NA	8453	5172	5542	9004	1575	29746	529.483
691	Belize/CML-489/2022	ncov	EPI_ISL_13818749	?	2022-03-08	North America	Belize	Cayo	NA	North America	Belize	Cayo	genome	29748	Human	50	Female	?	BA.1.15	GRA	Central Medical Laboratory	Central Medical Laboratory	Roberto Melendez et al	?	?	?	2022-07-11	NA	8306	5084	5459	8830	2069	29748	6.955.089
692	Belize/CML-49/2021	ncov	EPI_ISL_4296357	?	2021-02-17	North America	Belize	Cayo	NA	North America	Belize	Cayo	genome	29782	Human	68	Female	?	B.1.147	G	Central Medical Laboratory	Baylor College of Medicine	Alexander Kneubehl et al	?	?	?	2021-09-18	NA	8679	5334	5714	9313	742	29782	2.491.438
693	Belize/CML-490/2022	ncov	EPI_ISL_13766640	?	2022-03-08	North America	Belize	Cayo	NA	North America	Belize	Cayo	genome	29746	Human	72	Female	?	BA.1.15	GRA	Central Medical Laboratory	Central Medical Laboratory	Roberto Melendez et al	?	?	?	2022-07-11	NA	8525	5217	5597	9081	1326	29746	4.457.742
694	Belize/CML-491/2022	ncov	EPI_ISL_13766641	?	2022-03-09	North America	Belize	Corozal	NA	North America	Belize	Corozal	genome	29746	Human	27	Female	?	BA.1.20	GRA	Central Medical Laboratory	Central Medical Laboratory	Roberto Melendez et al	?	?	?	2022-07-11	NA	8452	5173	5543	9003	1575	29746	529.483
695	Belize/CML-492/2022	ncov	EPI_ISL_13818750	?	2022-03-11	North America	Belize	Cayo	NA	North America	Belize	Cayo	genome	29744	Human	46	Male	?	BA.1.1	GRA	Central Medical Laboratory	Central Medical Laboratory	Roberto Melendez et al	?	?	?	2022-07-11	NA	8525	5215	5596	9082	1326	29744	4.458.042
696	Belize/CML-493/2022	ncov	EPI_ISL_13766642	?	2022-03-11	North America	Belize	Orange Walk	NA	North America	Belize	Orange Walk	genome	29746	Human	23	Female	?	BA.1.20	GRA	Central Medical Laboratory	Central Medical Laboratory	Roberto Melendez et al	?	?	?	2022-07-11	NA	8577	5264	5642	9189	1074	29746	3.610.569
697	Belize/CML-494/2022	ncov	EPI_ISL_13766643	?	2022-03-15	North America	Belize	Orange Walk	NA	North America	Belize	Orange Walk	genome	29746	Human	24	Male	?	BA.1.1	GRA	Central Medical Laboratory	Central Medical Laboratory	Roberto Melendez et al	?	?	?	2022-07-11	NA	8580	5264	5641	9187	1074	29746	3.610.569
698	Belize/CML-495/2022	ncov	EPI_ISL_13766644	?	2022-03-16	North America	Belize	Corozal	NA	North America	Belize	Corozal	genome	29729	Human	35	Female	?	BA.2.9	GRA	Central Medical Laboratory	Central Medical Laboratory	Roberto Melendez et al	?	?	?	2022-07-11	NA	8582	5240	5649	9232	1026	29729	3.451.176
699	Belize/CML-496/2022	ncov	EPI_ISL_13766645	?	2022-03-17	North America	Belize	Corozal	NA	North America	Belize	Corozal	genome	29746	Human	50	Male	?	BA.1.1	GRA	Central Medical Laboratory	Central Medical Laboratory	Roberto Melendez et al	?	?	?	2022-07-11	NA	8525	5219	5598	9078	1326	29746	4.457.742
700	Belize/CML-497/2022	ncov	EPI_ISL_13766646	?	2022-03-17	North America	Belize	Toledo BZ	NA	North America	Belize	Toledo BZ	genome	29746	Human	14	Female	?	BA.1.1	GRA	Central Medical Laboratory	Central Medical Laboratory	Roberto Melendez et al	?	?	?	2022-07-11	NA	8524	5217	5597	9081	1327	29746	4.461.104
701	Belize/CML-498/2022	ncov	EPI_ISL_13766647	?	2022-03-18	North America	Belize	Orange Walk	NA	North America	Belize	Orange Walk	genome	29746	Human	26	Female	?	BA.1.20	GRA	Central Medical Laboratory	Central Medical Laboratory	Roberto Melendez et al	?	?	?	2022-07-11	NA	8523	5214	5598	9085	1326	29746	4.457.742
702	Belize/CML-499/2022	ncov	EPI_ISL_13766648	?	2022-03-21	North America	Belize	Corozal	NA	North America	Belize	Corozal	genome	29584	Human	0	Female	?	BA.2.9	GRA	Central Medical Laboratory	Central Medical Laboratory	Roberto Melendez et al	?	?	?	2022-07-11	NA	8519	5212	5610	9202	1041	29584	3.518.794
703	Belize/CML-5/2021	ncov	EPI_ISL_4296314	?	2021-01-18	North America	Belize	Toledo BZ	NA	North America	Belize	Toledo BZ	genome	29782	Human	34	Male	?	B.1.147	G	Central Medical Laboratory	Baylor College of Medicine	Alexander Kneubehl et al	?	?	?	2021-09-18	NA	8680	5338	5712	9310	742	29782	2.491.438
704	Belize/CML-50/2021	ncov	EPI_ISL_4296358	?	2021-02-18	North America	Belize	Stann Creek	NA	North America	Belize	Stann Creek	genome	29773	Human	25	Male	?	A.2.5	G	Central Medical Laboratory	Baylor College of Medicine	Alexander Kneubehl et al	?	?	?	2021-09-18	NA	8631	5286	5650	9172	1034	29773	3.472.945
705	Belize/CML-500/2022	ncov	EPI_ISL_13766649	?	2022-03-21	North America	Belize	Corozal	NA	North America	Belize	Corozal	genome	29584	Human	29	Male	?	BA.2.9	GRA	Central Medical Laboratory	Central Medical Laboratory	Roberto Melendez et al	?	?	?	2022-07-11	NA	8464	5162	5567	9099	1292	29584	4.367.226
706	Belize/CML-501/2022	ncov	EPI_ISL_13766650	?	2022-03-22	North America	Belize	Orange Walk	NA	North America	Belize	Orange Walk	genome	29729	Human	51	Female	?	BA.2.9	GRA	Central Medical Laboratory	Central Medical Laboratory	Roberto Melendez et al	?	?	?	2022-07-11	NA	8510	5190	5597	9139	1293	29729	4.349.289
707	Belize/CML-502/2022	ncov	EPI_ISL_13766651	?	2022-03-22	North America	Belize	Belize	NA	North America	Belize	Belize	genome	29746	Human	40	Female	?	BA.1.1	GRA	Central Medical Laboratory	Central Medical Laboratory	Roberto Melendez et al	?	?	?	2022-07-11	NA	8524	5213	5598	9085	1326	29746	4.457.742
708	Belize/CML-503/2022	ncov	EPI_ISL_13766652	?	2022-03-23	North America	Belize	Belize	NA	North America	Belize	Belize	genome	29746	Human	42	Female	?	BA.1.1	GRA	Central Medical Laboratory	Central Medical Laboratory	Roberto Melendez et al	?	?	?	2022-07-11	NA	8453	5175	5542	9001	1575	29746	529.483
709	Belize/CML-504/2022	ncov	EPI_ISL_13766653	?	2022-03-24	North America	Belize	Belize	NA	North America	Belize	Belize	genome	29728	Human	30	Female	?	BA.1.1	GRA	Central Medical Laboratory	Central Medical Laboratory	Roberto Melendez et al	?	?	?	2022-07-11	NA	8169	5033	5370	8792	2364	29728	7.952.099
710	Belize/CML-505/2022	ncov	EPI_ISL_13766654	?	2022-03-24	North America	Belize	Corozal	NA	North America	Belize	Corozal	genome	29584	Human	6	Female	?	BA.2.9	GRA	Central Medical Laboratory	Central Medical Laboratory	Roberto Melendez et al	?	?	?	2022-07-11	NA	8464	5162	5567	9099	1292	29584	4.367.226
711	Belize/CML-506/2022	ncov	EPI_ISL_13766655	?	2022-03-24	North America	Belize	Stann Creek	NA	North America	Belize	Stann Creek	genome	29746	Human	42	Female	?	BA.1.1	GRA	Central Medical Laboratory	Central Medical Laboratory	Roberto Melendez et al	?	?	?	2022-07-11	NA	8383	5116	5496	8898	1853	29746	6.229.409
712	Belize/CML-507/2022	ncov	EPI_ISL_13766656	?	2022-03-24	North America	Belize	Stann Creek	NA	North America	Belize	Stann Creek	genome	29746	Human	53	Male	?	BA.1.1	GRA	Central Medical Laboratory	Central Medical Laboratory	Roberto Melendez et al	?	?	?	2022-07-11	NA	8478	5215	5594	9099	1360	29746	4.572.043
713	Belize/CML-508/2022	ncov	EPI_ISL_13766657	?	2022-03-30	North America	Belize	Orange Walk	NA	North America	Belize	Orange Walk	genome	29746	Human	30	Male	?	BA.1.1	GRA	Central Medical Laboratory	Central Medical Laboratory	Roberto Melendez et al	?	?	?	2022-07-11	NA	8579	5263	5641	9189	1074	29746	3.610.569
714	Belize/CML-509/2022	ncov	EPI_ISL_13766658	?	2022-03-30	North America	Belize	Belize	NA	North America	Belize	Belize	genome	29746	Human	60	Male	?	BA.1.1	GRA	Central Medical Laboratory	Central Medical Laboratory	Roberto Melendez et al	?	?	?	2022-07-11	NA	8577	5265	5639	9191	1074	29746	3.610.569
715	Belize/CML-51/2021	ncov	EPI_ISL_4296359	?	2021-02-18	North America	Belize	Belize	NA	North America	Belize	Belize	genome	29773	Human	28	Male	?	A.2.5	G	Central Medical Laboratory	Baylor College of Medicine	Alexander Kneubehl et al	?	?	?	2021-09-18	NA	8631	5286	5650	9172	1034	29773	3.472.945
716	Belize/CML-510/2022	ncov	EPI_ISL_13766659	?	2022-03-30	North America	Belize	Belize	NA	North America	Belize	Belize	genome	29729	Human	23	Female	?	BA.2	GRA	Central Medical Laboratory	Central Medical Laboratory	Roberto Melendez et al	?	?	?	2022-07-11	NA	8640	5287	5689	9340	773	29729	2.600.155
717	Belize/CML-511/2022	ncov	EPI_ISL_13766660	?	2022-03-30	North America	Belize	Belize	NA	North America	Belize	Belize	genome	29746	Human	20	Male	?	BA.1	GRA	Central Medical Laboratory	Central Medical Laboratory	Roberto Melendez et al	?	?	?	2022-07-11	NA	8255	5041	5417	8730	2303	29746	7.742.217
718	Belize/CML-512/2022	ncov	EPI_ISL_13766661	?	2022-04-04	North America	Belize	Belize	NA	North America	Belize	Belize	genome	29746	Human	11	Female	?	BA.1.1	GRA	Central Medical Laboratory	Central Medical Laboratory	Roberto Melendez et al	?	?	?	2022-07-11	NA	8526	5214	5596	9084	1326	29746	4.457.742
719	Belize/CML-513/2022	ncov	EPI_ISL_13766662	?	2022-04-03	North America	Belize	Cayo	NA	North America	Belize	Cayo	genome	29746	Human	34	Female	?	BA.1.1	GRA	Central Medical Laboratory	Central Medical Laboratory	Roberto Melendez et al	?	?	?	2022-07-11	NA	8452	5176	5542	9001	1575	29746	529.483
720	Belize/CML-514/2022	ncov	EPI_ISL_13766663	?	2022-04-04	North America	Belize	Belize	NA	North America	Belize	Belize	genome	29584	Human	38	Female	?	BA.2	GRA	Central Medical Laboratory	Central Medical Laboratory	Roberto Melendez et al	?	?	?	2022-07-11	NA	8393	5123	5510	9016	1542	29584	5.212.277
721	Belize/CML-515/2022	ncov	EPI_ISL_13855624	?	2022-02-21	North America	Belize	Belize	NA	North America	Belize	Belize	genome	29729	Human	19	Female	?	BA.2	GRA	Central Medical Laboratory	Central Medical Laboratory	Roberto Melendez et al	?	?	?	2022-07-15	NA	8583	5241	5647	9231	1027	29729	3.454.539
722	Belize/CML-516/2022	ncov	EPI_ISL_13855625	?	2022-02-22	North America	Belize	Cayo	NA	North America	Belize	Cayo	genome	29729	Human	44	Female	?	BA.2.12.1	GRA	Central Medical Laboratory	Central Medical Laboratory	Roberto Melendez et al	?	?	?	2022-07-15	NA	8573	5237	5640	9229	1050	29729	3.531.905
723	Belize/CML-517/2022	ncov	EPI_ISL_13855626	?	2022-02-24	North America	Belize	Cayo	NA	North America	Belize	Cayo	genome	29729	Human	19	Female	?	BA.2.12.1	GRA	Central Medical Laboratory	Central Medical Laboratory	Roberto Melendez et al	?	?	?	2022-07-15	NA	8444	5139	5546	9033	1567	29729	5.270.948
724	Belize/CML-518/2022	ncov	EPI_ISL_13855627	?	2022-02-25	North America	Belize	Cayo	NA	North America	Belize	Cayo	genome	29729	Human	22	Female	?	BA.2.12.1	GRA	Central Medical Laboratory	Central Medical Laboratory	Roberto Melendez et al	?	?	?	2022-07-15	NA	8518	5188	5596	9127	1300	29729	4.372.835
725	Belize/CML-519/2022	ncov	EPI_ISL_13855628	?	2022-02-25	North America	Belize	Cayo	NA	North America	Belize	Cayo	genome	29729	Human	21	Female	?	BA.2.12.1	GRA	Central Medical Laboratory	Central Medical Laboratory	Roberto Melendez et al	?	?	?	2022-07-15	NA	8587	5235	5646	9236	1025	29729	3.447.812
726	Belize/CML-52/2021	ncov	EPI_ISL_4296360	?	2021-02-18	North America	Belize	Belize	NA	North America	Belize	Belize	genome	29773	Human	26	Female	?	A.2.5	G	Central Medical Laboratory	Baylor College of Medicine	Alexander Kneubehl et al	?	?	?	2021-09-18	NA	8574	5253	5615	9085	1246	29773	4.185
727	Belize/CML-520/2022	ncov	EPI_ISL_13855629	?	2022-02-25	North America	Belize	Cayo	NA	North America	Belize	Cayo	genome	29729	Human	24	Male	?	BA.2	GRA	Central Medical Laboratory	Central Medical Laboratory	Roberto Melendez et al	?	?	?	2022-07-15	NA	8584	5237	5648	9235	1025	29729	3.447.812
728	Belize/CML-521/2022	ncov	EPI_ISL_13855630	?	2022-02-25	North America	Belize	Cayo	NA	North America	Belize	Cayo	genome	29729	Human	19	Male	?	BA.2.12.1	GRA	Central Medical Laboratory	Central Medical Laboratory	Roberto Melendez et al	?	?	?	2022-07-15	NA	8587	5235	5646	9236	1025	29729	3.447.812
729	Belize/CML-522/2022	ncov	EPI_ISL_13855631	?	2022-02-24	North America	Belize	Cayo	NA	North America	Belize	Cayo	genome	29296	Human	25	Female	?	BA.2.3.4	GRA	Central Medical Laboratory	Central Medical Laboratory	Roberto Melendez et al	?	?	?	2022-07-15	NA	8324	5053	5444	8934	1541	29296	5.260.104
730	Belize/CML-523/2022	ncov	EPI_ISL_14039054	?	2022-02-24	North America	Belize	Belize	NA	North America	Belize	Belize	genome	29745	Human	35	Female	?	BA.1.1	GRA	Central Medical Laboratory	Central Medical Laboratory	Roberto Melendez et al	?	?	?	2022-07-15	NA	8681	5310	5689	9260	805	29745	2.706.337
731	Belize/CML-524/2022	ncov	EPI_ISL_13855632	?	2022-02-24	North America	Belize	Belize	NA	North America	Belize	Belize	genome	29729	Human	35	Male	?	BA.2.7	GRA	Central Medical Laboratory	Central Medical Laboratory	Roberto Melendez et al	?	?	?	2022-07-15	NA	8511	5184	5590	9145	1299	29729	4.369.471
732	Belize/CML-525/2022	ncov	EPI_ISL_13855633	?	2022-02-26	North America	Belize	Cayo	NA	North America	Belize	Cayo	genome	29729	Human	32	Female	?	BA.2.12.1	GRA	Central Medical Laboratory	Central Medical Laboratory	Roberto Melendez et al	?	?	?	2022-07-15	NA	8588	5234	5645	9236	1026	29729	3.451.176
733	Belize/CML-526/2022	ncov	EPI_ISL_13855634	?	2022-02-25	North America	Belize	Belize	NA	North America	Belize	Belize	genome	29729	Human	38	Female	?	BA.2.7	GRA	Central Medical Laboratory	Central Medical Laboratory	Roberto Melendez et al	?	?	?	2022-07-15	NA	8511	5185	5591	9145	1297	29729	4.362.743
734	Belize/CML-527/2022	ncov	EPI_ISL_13855635	?	2022-02-26	North America	Belize	Belize	NA	North America	Belize	Belize	genome	29729	Human	28	Female	?	BA.2.12.1	GRA	Central Medical Laboratory	Central Medical Laboratory	Roberto Melendez et al	?	?	?	2022-07-15	NA	8586	5239	5646	9232	1026	29729	3.451.176
735	Belize/CML-528/2022	ncov	EPI_ISL_13855636	?	2022-03-03	North America	Belize	Belize	NA	North America	Belize	Belize	genome	29746	Human	35	Female	?	BA.1.1	GRA	Central Medical Laboratory	Central Medical Laboratory	Roberto Melendez et al	?	?	?	2022-07-15	NA	8601	5256	5642	9172	1075	29746	3.613.931
736	Belize/CML-529/2022	ncov	EPI_ISL_13855637	?	2022-03-04	North America	Belize	Toledo BZ	NA	North America	Belize	Toledo BZ	genome	29729	Human	25	Male	?	BA.2.12.1	GRA	Central Medical Laboratory	Central Medical Laboratory	Roberto Melendez et al	?	?	?	2022-07-15	NA	8586	5236	5645	9235	1027	29729	3.454.539
737	Belize/CML-53/2021	ncov	EPI_ISL_4296361	?	2021-02-23	North America	Belize	Cayo	NA	North America	Belize	Cayo	genome	29782	Human	25	Female	?	B.1.147	G	Central Medical Laboratory	Baylor College of Medicine	Alexander Kneubehl et al	?	?	?	2021-09-18	NA	8679	5333	5714	9312	744	29782	2.498.153
738	Belize/CML-530/2022	ncov	EPI_ISL_13855638	?	2022-03-08	North America	Belize	Belize	NA	North America	Belize	Belize	genome	29729	Human	54	Female	?	BA.2.12.1	GRA	Central Medical Laboratory	Central Medical Laboratory	Roberto Melendez et al	?	?	?	2022-07-15	NA	8586	5236	5646	9236	1025	29729	3.447.812
739	Belize/CML-531/2022	ncov	EPI_ISL_13855639	?	2022-03-08	North America	Belize	Belize	NA	North America	Belize	Belize	genome	29729	Human	29	Male	?	BA.2.7	GRA	Central Medical Laboratory	Central Medical Laboratory	Roberto Melendez et al	?	?	?	2022-07-15	NA	8511	5185	5590	9145	1298	29729	4.366.107
740	Belize/CML-532/2022	ncov	EPI_ISL_13855640	?	2022-03-09	North America	Belize	Toledo BZ	NA	North America	Belize	Toledo BZ	genome	29729	Human	23	Male	?	BA.2.7	GRA	Central Medical Laboratory	Central Medical Laboratory	Roberto Melendez et al	?	?	?	2022-07-15	NA	8511	5186	5590	9145	1297	29729	4.362.743
741	Belize/CML-533/2022	ncov	EPI_ISL_13855641	?	2022-03-11	North America	Belize	Stann Creek	NA	North America	Belize	Stann Creek	genome	29275	Human	10	Male	?	BA.2	GRA	Central Medical Laboratory	Central Medical Laboratory	Roberto Melendez et al	?	?	?	2022-07-15	NA	8363	5097	5504	9035	1276	29275	4.358.668
742	Belize/CML-534/2022	ncov	EPI_ISL_13855642	?	2022-03-11	North America	Belize	Belize	NA	North America	Belize	Belize	genome	29729	Human	30	Female	?	BA.2	GRA	Central Medical Laboratory	Central Medical Laboratory	Roberto Melendez et al	?	?	?	2022-07-15	NA	8585	5237	5646	9236	1025	29729	3.447.812
743	Belize/CML-535/2022	ncov	EPI_ISL_13855643	?	2022-03-15	North America	Belize	Cayo	NA	North America	Belize	Cayo	genome	29729	Human	27	Female	?	BA.2.12.1	GRA	Central Medical Laboratory	Central Medical Laboratory	Roberto Melendez et al	?	?	?	2022-07-15	NA	8586	5239	5646	9233	1025	29729	3.447.812
744	Belize/CML-536/2022	ncov	EPI_ISL_13855644	?	2022-03-16	North America	Belize	Belize	NA	North America	Belize	Belize	genome	29584	Human	42	Male	?	BA.2.7	GRA	Central Medical Laboratory	Central Medical Laboratory	Roberto Melendez et al	?	?	?	2022-07-15	NA	8464	5156	5560	9106	1298	29584	4.387.507
745	Belize/CML-537/2022	ncov	EPI_ISL_13855645	?	2022-03-17	North America	Belize	Belize	NA	North America	Belize	Belize	genome	29729	Human	44	Female	?	BA.2.7	GRA	Central Medical Laboratory	Central Medical Laboratory	Roberto Melendez et al	?	?	?	2022-07-15	NA	8511	5184	5590	9147	1297	29729	4.362.743
746	Belize/CML-538/2022	ncov	EPI_ISL_13855646	?	2022-03-17	North America	Belize	Belize	NA	North America	Belize	Belize	genome	29296	Human	24	Male	?	BA.2	GRA	Central Medical Laboratory	Central Medical Laboratory	Roberto Melendez et al	?	?	?	2022-07-15	NA	8189	4976	5352	8748	2031	29296	6.932.687
747	Belize/CML-539/2022	ncov	EPI_ISL_13855647	?	2022-03-18	North America	Belize	Belize	NA	North America	Belize	Belize	genome	29729	Human	40	Female	?	BA.2	GRA	Central Medical Laboratory	Central Medical Laboratory	Roberto Melendez et al	?	?	?	2022-07-15	NA	8640	5287	5689	9340	773	29729	2.600.155
748	Belize/CML-54/2021	ncov	EPI_ISL_4296362	?	2021-02-25	North America	Belize	Stann Creek	NA	North America	Belize	Stann Creek	genome	29782	Human	42	Female	?	B.1.427	GH	Central Medical Laboratory	Baylor College of Medicine	Alexander Kneubehl et al	?	?	?	2021-09-18	NA	8507	5219	5618	9095	1343	29782	4.509.435
749	Belize/CML-540/2022	ncov	EPI_ISL_13855648	?	2022-03-21	North America	Belize	Belize	NA	North America	Belize	Belize	genome	29729	Human	24	Female	?	BA.2	GRA	Central Medical Laboratory	Central Medical Laboratory	Roberto Melendez et al	?	?	?	2022-07-15	NA	8584	5237	5646	9226	1036	29729	3.484.813
750	Belize/CML-541/2022	ncov	EPI_ISL_13855649	?	2022-03-21	North America	Belize	Orange Walk	NA	North America	Belize	Orange Walk	genome	29729	Human	27	Female	?	BA.2	GRA	Central Medical Laboratory	Central Medical Laboratory	Roberto Melendez et al	?	?	?	2022-07-15	NA	8585	5237	5646	9236	1025	29729	3.447.812
751	Belize/CML-542/2022	ncov	EPI_ISL_13855650	?	2022-03-22	North America	Belize	Belize	NA	North America	Belize	Belize	genome	29729	Human	23	Male	?	BA.2	GRA	Central Medical Laboratory	Central Medical Laboratory	Roberto Melendez et al	?	?	?	2022-07-15	NA	8586	5245	5644	9228	1026	29729	3.451.176
752	Belize/CML-543/2022	ncov	EPI_ISL_13855651	?	2022-03-22	North America	Belize	Belize	NA	North America	Belize	Belize	genome	29729	Human	26	Female	?	BA.2	GRA	Central Medical Laboratory	Central Medical Laboratory	Roberto Melendez et al	?	?	?	2022-07-15	NA	8585	5237	5646	9235	1026	29729	3.451.176
753	Belize/CML-544/2022	ncov	EPI_ISL_14048056	?	2022-05-04	North America	Belize	Belize	NA	North America	Belize	Belize	genome	29729	Human	40	Female	?	BA.2	GRA	Central Medical Laboratory	Central Medical Laboratory	Roberto Melendez et al	?	?	?	2022-07-25	NA	8585	5237	5646	9235	1026	29729	3.451.176
754	Belize/CML-545/2022	ncov	EPI_ISL_14048057	?	2022-05-04	North America	Belize	Cayo	NA	North America	Belize	Cayo	genome	29729	Human	19	Female	?	BA.2.12.1	GRA	Central Medical Laboratory	Central Medical Laboratory	Roberto Melendez et al	?	?	?	2022-07-25	NA	8588	5234	5645	9237	1025	29729	3.447.812
755	Belize/CML-546/2022	ncov	EPI_ISL_14048058	?	2022-05-05	North America	Belize	Orange Walk	NA	North America	Belize	Orange Walk	genome	29729	Human	33	Male	?	BA.2	GRA	Central Medical Laboratory	Central Medical Laboratory	Roberto Melendez et al	?	?	?	2022-07-25	NA	8585	5237	5646	9235	1026	29729	3.451.176
756	Belize/CML-547/2022	ncov	EPI_ISL_14048059	?	2022-05-05	North America	Belize	Orange Walk	NA	North America	Belize	Orange Walk	genome	29729	Human	25	Female	?	BA.2.12.1	GRA	Central Medical Laboratory	Central Medical Laboratory	Roberto Melendez et al	?	?	?	2022-07-25	NA	8588	5233	5645	9236	1027	29729	3.454.539
757	Belize/CML-548/2022	ncov	EPI_ISL_14048060	?	2022-05-05	North America	Belize	Stann Creek	NA	North America	Belize	Stann Creek	genome	29729	Human	20	Female	?	BA.2	GRA	Central Medical Laboratory	Central Medical Laboratory	Roberto Melendez et al	?	?	?	2022-07-25	NA	8513	5194	5591	9156	1275	29729	4.288.742
758	Belize/CML-549/2022	ncov	EPI_ISL_14048061	?	2022-05-04	North America	Belize	Cayo	NA	North America	Belize	Cayo	genome	29450	Human	56	Female	?	BA.2.12.1	GRA	Central Medical Laboratory	Central Medical Laboratory	Roberto Melendez et al	?	?	?	2022-07-25	NA	8295	5030	5434	8854	1837	29450	6.237.691
759	Belize/CML-55/2021	ncov	EPI_ISL_4296363	?	2021-03-09	North America	Belize	Belize	NA	North America	Belize	Belize	genome	29782	Human	61	Male	?	B.1.1.519	GR	Central Medical Laboratory	Baylor College of Medicine	Alexander Kneubehl et al	?	?	?	2021-09-18	NA	8539	5232	5616	9135	1260	29782	4.230.743
760	Belize/CML-550/2022	ncov	EPI_ISL_14048062	?	2022-05-06	North America	Belize	Belize	NA	North America	Belize	Belize	genome	29729	Human	45	Female	?	BA.2.7	GRA	Central Medical Laboratory	Central Medical Laboratory	Roberto Melendez et al	?	?	?	2022-07-25	NA	8360	5102	5479	8965	1823	29729	613.206
761	Belize/CML-551/2022	ncov	EPI_ISL_14048063	?	2022-05-06	North America	Belize	Belize	NA	North America	Belize	Belize	genome	29729	Human	54	Female	?	BA.2.12.1	GRA	Central Medical Laboratory	Central Medical Laboratory	Roberto Melendez et al	?	?	?	2022-07-25	NA	8586	5238	5646	9233	1026	29729	3.451.176
762	Belize/CML-552/2022	ncov	EPI_ISL_14048064	?	2022-05-06	North America	Belize	Belize	NA	North America	Belize	Belize	genome	29738	Human	3	Male	?	BA.2.12.1	GRA	Central Medical Laboratory	Central Medical Laboratory	Roberto Melendez et al	?	?	?	2022-07-25	NA	8512	5199	5609	9138	1280	29738	4.304.257
763	Belize/CML-553/2022	ncov	EPI_ISL_14048065	?	2022-05-06	North America	Belize	Belize	NA	North America	Belize	Belize	genome	29729	Human	32	Female	?	BA.2	GRA	Central Medical Laboratory	Central Medical Laboratory	Roberto Melendez et al	?	?	?	2022-07-25	NA	8585	5237	5646	9235	1026	29729	3.451.176
764	Belize/CML-554/2022	ncov	EPI_ISL_14048066	?	2022-05-09	North America	Belize	Cayo	NA	North America	Belize	Cayo	genome	29729	Human	25	Male	?	BA.2.12.1	GRA	Central Medical Laboratory	Central Medical Laboratory	Roberto Melendez et al	?	?	?	2022-07-25	NA	8587	5238	5645	9234	1025	29729	3.447.812
765	Belize/CML-555/2022	ncov	EPI_ISL_14048067	?	2022-05-09	North America	Belize	Cayo	NA	North America	Belize	Cayo	genome	29729	Human	61	Female	?	BA.2.12.1	GRA	Central Medical Laboratory	Central Medical Laboratory	Roberto Melendez et al	?	?	?	2022-07-25	NA	8586	5238	5646	9233	1026	29729	3.451.176
766	Belize/CML-556/2022	ncov	EPI_ISL_14048068	?	2022-05-09	North America	Belize	Cayo	NA	North America	Belize	Cayo	genome	29593	Human	25	Male	?	BA.2.12.1	GRA	Central Medical Laboratory	Central Medical Laboratory	Roberto Melendez et al	?	?	?	2022-07-25	NA	8466	5170	5578	9099	1280	29593	4.325.347
767	Belize/CML-557/2022	ncov	EPI_ISL_14048069	?	2022-05-08	North America	Belize	Cayo	NA	North America	Belize	Cayo	genome	29729	Human	49	Female	?	BA.2.7	GRA	Central Medical Laboratory	Central Medical Laboratory	Roberto Melendez et al	?	?	?	2022-07-25	NA	8439	5142	5535	9067	1546	29729	5.200.309
768	Belize/CML-558/2022	ncov	EPI_ISL_14048070	?	2022-05-07	North America	Belize	Stann Creek	NA	North America	Belize	Stann Creek	genome	29729	Human	35	Female	?	BA.2.7	GRA	Central Medical Laboratory	Central Medical Laboratory	Roberto Melendez et al	?	?	?	2022-07-25	NA	8511	5185	5590	9145	1298	29729	4.366.107
769	Belize/CML-559/2022	ncov	EPI_ISL_14048071	?	2022-05-07	North America	Belize	Belize	NA	North America	Belize	Belize	genome	29729	Human	20	Female	?	BA.2.7	GRA	Central Medical Laboratory	Central Medical Laboratory	Roberto Melendez et al	?	?	?	2022-07-25	NA	8511	5184	5590	9147	1297	29729	4.362.743
770	Belize/CML-56/2021	ncov	EPI_ISL_4296364	?	2021-03-15	North America	Belize	Cayo	NA	North America	Belize	Cayo	genome	29782	Human	40	Female	?	B.1.429	GH	Central Medical Laboratory	Baylor College of Medicine	Alexander Kneubehl et al	?	?	?	2021-09-18	NA	8767	5384	5760	9385	486	29782	1.631.858
771	Belize/CML-560/2022	ncov	EPI_ISL_14048072	?	2022-05-07	North America	Belize	Belize	NA	North America	Belize	Belize	genome	29729	Human	35	Female	?	BA.2.7	GRA	Central Medical Laboratory	Central Medical Laboratory	Roberto Melendez et al	?	?	?	2022-07-25	NA	8511	5185	5591	9145	1297	29729	4.362.743
772	Belize/CML-561/2022	ncov	EPI_ISL_14048073	?	2022-05-09	North America	Belize	Stann Creek	NA	North America	Belize	Stann Creek	genome	29746	Human	25	Female	?	BA.1.1	GRA	Central Medical Laboratory	Central Medical Laboratory	Roberto Melendez et al	?	?	?	2022-07-25	NA	8356	5108	5475	8911	1896	29746	6.373.966
773	Belize/CML-562/2022	ncov	EPI_ISL_14048074	?	2022-05-11	North America	Belize	Belize	NA	North America	Belize	Belize	genome	29729	Human	1	Male	?	BA.2.7	GRA	Central Medical Laboratory	Central Medical Laboratory	Roberto Melendez et al	?	?	?	2022-07-25	NA	8511	5185	5591	9144	1298	29729	4.366.107
774	Belize/CML-563/2022	ncov	EPI_ISL_14048075	?	2022-05-11	North America	Belize	Belize	NA	North America	Belize	Belize	genome	29729	Human	21	Male	?	BA.2	GRA	Central Medical Laboratory	Central Medical Laboratory	Roberto Melendez et al	?	?	?	2022-07-25	NA	8586	5235	5646	9228	1034	29729	3.478.085
775	Belize/CML-564/2022	ncov	EPI_ISL_14048076	?	2022-05-11	North America	Belize	Belize	NA	North America	Belize	Belize	genome	29584	Human	23	Female	?	BA.2.7	GRA	Central Medical Laboratory	Central Medical Laboratory	Roberto Melendez et al	?	?	?	2022-07-25	NA	8464	5156	5560	9106	1298	29584	4.387.507
776	Belize/CML-565/2022	ncov	EPI_ISL_14048077	?	2022-05-10	North America	Belize	Cayo	NA	North America	Belize	Cayo	genome	29729	Human	12	Female	?	BA.2.7	GRA	Central Medical Laboratory	Central Medical Laboratory	Roberto Melendez et al	?	?	?	2022-07-25	NA	8511	5184	5590	9146	1298	29729	4.366.107
777	Belize/CML-566/2022	ncov	EPI_ISL_14048078	?	2022-05-11	North America	Belize	Cayo	NA	North America	Belize	Cayo	genome	29729	Human	35	Female	?	BA.2	GRA	Central Medical Laboratory	Central Medical Laboratory	Roberto Melendez et al	?	?	?	2022-07-25	NA	8584	5237	5647	9235	1026	29729	3.451.176
778	Belize/CML-567/2022	ncov	EPI_ISL_14048079	?	2022-05-11	North America	Belize	Belize	NA	North America	Belize	Belize	genome	29729	Human	39	Female	?	BA.2.12.1	GRA	Central Medical Laboratory	Central Medical Laboratory	Roberto Melendez et al	?	?	?	2022-07-25	NA	8586	5238	5646	9233	1026	29729	3.451.176
779	Belize/CML-568/2022	ncov	EPI_ISL_14048080	?	2022-05-05	North America	Belize	Belize	NA	North America	Belize	Belize	genome	29729	Human	2	Male	?	BA.2	GRA	Central Medical Laboratory	Central Medical Laboratory	Roberto Melendez et al	?	?	?	2022-07-25	NA	8586	5239	5645	9233	1026	29729	3.451.176
780	Belize/CML-569/2022	ncov	EPI_ISL_14048081	?	2022-05-12	North America	Belize	Cayo	NA	North America	Belize	Cayo	genome	29729	Human	39	Male	?	BA.2.12.1	GRA	Central Medical Laboratory	Central Medical Laboratory	Roberto Melendez et al	?	?	?	2022-07-25	NA	8586	5240	5646	9231	1026	29729	3.451.176
781	Belize/CML-570/2022	ncov	EPI_ISL_14048082	?	2022-05-12	North America	Belize	Cayo	NA	North America	Belize	Cayo	genome	29584	Human	51	Female	?	BA.2.12.1	GRA	Central Medical Laboratory	Central Medical Laboratory	Roberto Melendez et al	?	?	?	2022-07-25	NA	8464	5162	5566	9099	1293	29584	4.370.606
782	Belize/CML-571/2022	ncov	EPI_ISL_14048083	?	2022-05-12	North America	Belize	Cayo	NA	North America	Belize	Cayo	genome	29441	Human	32	Female	?	BA.2.12.1	GRA	Central Medical Laboratory	Central Medical Laboratory	Roberto Melendez et al	?	?	?	2022-07-25	NA	8377	5070	5478	8949	1567	29441	5.322.509
783	Belize/CML-572/2022	ncov	EPI_ISL_14048084	?	2022-05-12	North America	Belize	Cayo	NA	North America	Belize	Cayo	genome	29729	Human	25	Female	?	BA.2	GRA	Central Medical Laboratory	Central Medical Laboratory	Roberto Melendez et al	?	?	?	2022-07-25	NA	8585	5237	5646	9235	1026	29729	3.451.176
784	Belize/CML-573/2022	ncov	EPI_ISL_14048085	?	2022-05-10	North America	Belize	Cayo	NA	North America	Belize	Cayo	genome	29729	Human	62	Female	?	BA.2.12.1	GRA	Central Medical Laboratory	Central Medical Laboratory	Roberto Melendez et al	?	?	?	2022-07-25	NA	8587	5234	5645	9235	1028	29729	3.457.903
785	Belize/CML-574/2022	ncov	EPI_ISL_14048086	?	2022-05-12	North America	Belize	Cayo	NA	North America	Belize	Cayo	genome	29584	Human	52	Male	?	BA.2.12.1	GRA	Central Medical Laboratory	Central Medical Laboratory	Roberto Melendez et al	?	?	?	2022-07-25	NA	8465	5162	5565	9097	1295	29584	4.377.366
786	Belize/CML-575/2022	ncov	EPI_ISL_14048087	?	2022-05-10	North America	Belize	Cayo	NA	North America	Belize	Cayo	genome	29441	Human	10	Female	?	BA.2.12.1	GRA	Central Medical Laboratory	Central Medical Laboratory	Roberto Melendez et al	?	?	?	2022-07-25	NA	8304	5029	5422	8869	1817	29441	6.171.665
787	Belize/CML-576/2022	ncov	EPI_ISL_14048088	?	2022-05-11	North America	Belize	Cayo	NA	North America	Belize	Cayo	genome	29584	Human	30	Female	?	BA.2.12.1	GRA	Central Medical Laboratory	Central Medical Laboratory	Roberto Melendez et al	?	?	?	2022-07-25	NA	8453	5158	5558	9100	1315	29584	444.497
788	Belize/CML-577/2022	ncov	EPI_ISL_14048089	?	2022-05-11	North America	Belize	Stann Creek	NA	North America	Belize	Stann Creek	genome	29584	Human	69	Female	?	BA.2.12.1	GRA	Central Medical Laboratory	Central Medical Laboratory	Roberto Melendez et al	?	?	?	2022-07-25	NA	8595	5256	5658	9300	775	29584	2.619.659
789	Belize/CML-578/2022	ncov	EPI_ISL_14048090	?	2022-05-11	North America	Belize	Cayo	NA	North America	Belize	Cayo	genome	29738	Human	48	Female	?	BA.2.12.1	GRA	Central Medical Laboratory	Central Medical Laboratory	Roberto Melendez et al	?	?	?	2022-07-25	NA	8289	5049	5450	8846	2104	29738	7.075.123
790	Belize/CML-579/2022	ncov	EPI_ISL_14048091	?	2022-05-12	North America	Belize	Cayo	NA	North America	Belize	Cayo	genome	29729	Human	24	Male	?	BA.2	GRA	Central Medical Laboratory	Central Medical Laboratory	Roberto Melendez et al	?	?	?	2022-07-25	NA	8640	5287	5689	9339	774	29729	2.603.518
791	Belize/CML-58/2021	ncov	EPI_ISL_4296365	?	2021-05-06	North America	Belize	Belize	NA	North America	Belize	Belize	genome	29763	Human	61	Female	?	B.1.1.7	GRY	Central Medical Laboratory	Baylor College of Medicine	Alexander Kneubehl et al	?	?	?	2021-09-18	NA	8808	5412	5784	9481	278	29763	0.934046
792	Belize/CML-580/2022	ncov	EPI_ISL_14048092	?	2022-05-12	North America	Belize	Cayo	NA	North America	Belize	Cayo	genome	29584	Human	28	Male	?	BA.2.12.1	GRA	Central Medical Laboratory	Central Medical Laboratory	Roberto Melendez et al	?	?	?	2022-07-25	NA	8527	5208	5609	9192	1048	29584	3.542.455
793	Belize/CML-581/2022	ncov	EPI_ISL_14048093	?	2022-05-13	North America	Belize	Belize	NA	North America	Belize	Belize	genome	29729	Human	40	Male	?	BA.2	GRA	Central Medical Laboratory	Central Medical Laboratory	Roberto Melendez et al	?	?	?	2022-07-25	NA	8585	5237	5646	9235	1026	29729	3.451.176
794	Belize/CML-582/2022	ncov	EPI_ISL_14048094	?	2022-05-13	North America	Belize	Belize	NA	North America	Belize	Belize	genome	29729	Human	24	Male	?	BA.2.12.1	GRA	Central Medical Laboratory	Central Medical Laboratory	Roberto Melendez et al	?	?	?	2022-07-25	NA	8587	5235	5646	9236	1025	29729	3.447.812
795	Belize/CML-583/2022	ncov	EPI_ISL_14048095	?	2022-05-13	North America	Belize	Corozal	NA	North America	Belize	Corozal	genome	29729	Human	26	Male	?	BA.2.9	GRA	Central Medical Laboratory	Central Medical Laboratory	Roberto Melendez et al	?	?	?	2022-07-25	NA	8511	5192	5597	9136	1293	29729	4.349.289
796	Belize/CML-584/2022	ncov	EPI_ISL_14048096	?	2022-05-13	North America	Belize	Belize	NA	North America	Belize	Belize	genome	29584	Human	34	Female	?	BA.2	GRA	Central Medical Laboratory	Central Medical Laboratory	Roberto Melendez et al	?	?	?	2022-07-25	NA	8538	5208	5616	9197	1025	29584	3.464.711
797	Belize/CML-585/2022	ncov	EPI_ISL_14152535	?	2022-05-17	North America	Belize	Belize	NA	North America	Belize	Belize	genome	29729	Human	36	Female	?	BA.2.7	GRA	Central Medical Laboratory	Central Medical Laboratory	Roberto Melendez et al	?	?	?	2022-07-29	NA	8511	5183	5590	9145	1300	29729	4.372.835
798	Belize/CML-586/2022	ncov	EPI_ISL_14152536	?	2022-05-17	North America	Belize	Belize	NA	North America	Belize	Belize	genome	29729	Human	52	Male	?	BA.2	GRA	Central Medical Laboratory	Central Medical Laboratory	Roberto Melendez et al	?	?	?	2022-07-29	NA	8587	5241	5645	9231	1025	29729	3.447.812
799	Belize/CML-587/2022	ncov	EPI_ISL_14152537	?	2022-05-17	North America	Belize	Belize	NA	North America	Belize	Belize	genome	29729	Human	37	Female	?	BA.2	GRA	Central Medical Laboratory	Central Medical Laboratory	Roberto Melendez et al	?	?	?	2022-07-29	NA	8642	5291	5688	9335	773	29729	2.600.155
800	Belize/CML-588/2022	ncov	EPI_ISL_14152538	?	2022-05-17	North America	Belize	Toledo BZ	NA	North America	Belize	Toledo BZ	genome	29729	Human	77	Female	?	BA.2.7	GRA	Central Medical Laboratory	Central Medical Laboratory	Roberto Melendez et al	?	?	?	2022-07-29	NA	8511	5185	5591	9144	1298	29729	4.366.107
801	Belize/CML-589/2022	ncov	EPI_ISL_14152539	?	2022-05-16	North America	Belize	Belize	NA	North America	Belize	Belize	genome	29738	Human	1	Female	?	BA.2.12.1	GR	Central Medical Laboratory	Central Medical Laboratory	Roberto Melendez et al	?	?	?	2022-07-29	NA	8203	5022	5423	8776	2314	29738	778.129
802	Belize/CML-590/2022	ncov	EPI_ISL_14152540	?	2022-05-15	North America	Belize	Corozal	NA	North America	Belize	Corozal	genome	29729	Human	30	Male	?	BA.2.36	GRA	Central Medical Laboratory	Central Medical Laboratory	Roberto Melendez et al	?	?	?	2022-07-29	NA	8423	5144	5541	9079	1542	29729	5.186.855
803	Belize/CML-591/2022	ncov	EPI_ISL_14152541	?	2022-05-18	North America	Belize	Cayo	NA	North America	Belize	Cayo	genome	29729	Human	45	Female	?	BA.2.12.1	GRA	Central Medical Laboratory	Central Medical Laboratory	Roberto Melendez et al	?	?	?	2022-07-29	NA	8514	5199	5591	9151	1274	29729	4.285.378
804	Belize/CML-592/2022	ncov	EPI_ISL_14152542	?	2022-05-18	North America	Belize	Cayo	NA	North America	Belize	Cayo	genome	29569	Human	23	Female	?	BA.2	GRA	Central Medical Laboratory	Central Medical Laboratory	Roberto Melendez et al	?	?	?	2022-07-29	NA	8388	5117	5514	9002	1548	29569	5.235.213
805	Belize/CML-593/2022	ncov	EPI_ISL_14152543	?	2022-05-19	North America	Belize	Belize	NA	North America	Belize	Belize	genome	29729	Human	43	Male	?	BA.2.12.1	GRA	Central Medical Laboratory	Central Medical Laboratory	Roberto Melendez et al	?	?	?	2022-07-29	NA	8586	5236	5646	9235	1026	29729	3.451.176
806	Belize/CML-594/2022	ncov	EPI_ISL_14152544	?	2022-05-18	North America	Belize	Orange Walk	NA	North America	Belize	Orange Walk	genome	29729	Human	26	Female	?	BA.2.12.1	GRA	Central Medical Laboratory	Central Medical Laboratory	Roberto Melendez et al	?	?	?	2022-07-29	NA	8640	5286	5689	9338	776	29729	2.610.246
807	Belize/CML-595/2022	ncov	EPI_ISL_14152545	?	2022-05-20	North America	Belize	Stann Creek	NA	North America	Belize	Stann Creek	genome	29729	Human	20	Male	?	BA.2.12.1	GRA	Central Medical Laboratory	Central Medical Laboratory	Roberto Melendez et al	?	?	?	2022-07-29	NA	8641	5290	5689	9335	774	29729	2.603.518
808	Belize/CML-596/2022	ncov	EPI_ISL_14152546	?	2022-05-19	North America	Belize	Belize	NA	North America	Belize	Belize	genome	29584	Human	28	Male	?	BA.2.7	GRA	Central Medical Laboratory	Central Medical Laboratory	Roberto Melendez et al	?	?	?	2022-07-29	NA	8319	5067	5455	8929	1814	29584	6.131.693
809	Belize/CML-597/2022	ncov	EPI_ISL_14152547	?	2022-05-19	North America	Belize	Toledo BZ	NA	North America	Belize	Toledo BZ	genome	29593	Human	37	Female	?	BA.2.12.1	GRA	Central Medical Laboratory	Central Medical Laboratory	Roberto Melendez et al	?	?	?	2022-07-29	NA	8391	5122	5528	9005	1547	29593	5.227.588
810	Belize/CML-598/2022	ncov	EPI_ISL_14152548	?	2022-05-20	North America	Belize	Cayo	NA	North America	Belize	Cayo	genome	29584	Human	21	Female	?	BA.2	GRA	Central Medical Laboratory	Central Medical Laboratory	Roberto Melendez et al	?	?	?	2022-07-29	NA	8257	5044	5419	8833	2031	29584	6.865.197
811	Belize/CML-599/2022	ncov	EPI_ISL_14152549	?	2022-05-20	North America	Belize	Belize	NA	North America	Belize	Belize	genome	29729	Human	24	Female	?	BA.2	GRA	Central Medical Laboratory	Central Medical Laboratory	Roberto Melendez et al	?	?	?	2022-07-29	NA	8512	5194	5592	9156	1275	29729	4.288.742
812	Belize/CML-6/2021	ncov	EPI_ISL_4296315	?	2021-01-21	North America	Belize	Belize	NA	North America	Belize	Belize	genome	29782	Human	85	Male	?	B.1.147	G	Central Medical Laboratory	Baylor College of Medicine	Alexander Kneubehl et al	?	?	?	2021-09-18	NA	8764	5370	5755	9420	473	29782	1.588.208
813	Belize/CML-60/2021	ncov	EPI_ISL_4296366	?	2021-05-07	North America	Belize	Belize	NA	North America	Belize	Belize	genome	29772	Human	36	Female	?	B.1.526	GH	Central Medical Laboratory	Baylor College of Medicine	Alexander Kneubehl et al	?	?	?	2021-09-18	NA	8891	5459	5847	9575	0	29772	0
814	Belize/CML-600/2022	ncov	EPI_ISL_14152550	?	2022-05-21	North America	Belize	Belize	NA	North America	Belize	Belize	genome	29729	Human	20	Female	?	BA.2.12.1	GRA	Central Medical Laboratory	Central Medical Laboratory	Roberto Melendez et al	?	?	?	2022-07-29	NA	8529	5206	5610	9146	1238	29729	4.164.284
815	Belize/CML-601/2022	ncov	EPI_ISL_14152551	?	2022-05-21	North America	Belize	Orange Walk	NA	North America	Belize	Orange Walk	genome	29729	Human	26	Female	?	BA.2.3	GRA	Central Medical Laboratory	Central Medical Laboratory	Roberto Melendez et al	?	?	?	2022-07-29	NA	8514	5190	5597	9127	1301	29729	4.376.198
816	Belize/CML-602/2022	ncov	EPI_ISL_14152552	?	2022-05-24	North America	Belize	Corozal	NA	North America	Belize	Corozal	genome	29729	Human	28	Female	?	BA.2.7	GRA	Central Medical Laboratory	Central Medical Laboratory	Roberto Melendez et al	?	?	?	2022-07-29	NA	8511	5185	5590	9145	1298	29729	4.366.107
817	Belize/CML-603/2022	ncov	EPI_ISL_14152553	?	2022-05-23	North America	Belize	Belize	NA	North America	Belize	Belize	genome	29729	Human	57	Male	?	BA.2.36	GRA	Central Medical Laboratory	Central Medical Laboratory	Roberto Melendez et al	?	?	?	2022-07-29	NA	8350	5103	5486	8997	1793	29729	6.031.148
818	Belize/CML-604/2022	ncov	EPI_ISL_14152554	?	2022-05-25	North America	Belize	Belize	NA	North America	Belize	Belize	genome	29729	Human	29	Male	?	BA.2.7	GRA	Central Medical Laboratory	Central Medical Laboratory	Roberto Melendez et al	?	?	?	2022-07-29	NA	8512	5184	5590	9145	1298	29729	4.366.107
819	Belize/CML-605/2022	ncov	EPI_ISL_14152555	?	2022-05-25	North America	Belize	Cayo	NA	North America	Belize	Cayo	genome	29729	Human	19	Female	?	BA.2.12.1	GRA	Central Medical Laboratory	Central Medical Laboratory	Roberto Melendez et al	?	?	?	2022-07-29	NA	8586	5238	5646	9233	1026	29729	3.451.176
820	Belize/CML-606/2022	ncov	EPI_ISL_14152556	?	2022-05-24	North America	Belize	Orange Walk	NA	North America	Belize	Orange Walk	genome	29729	Human	32	Male	?	BA.2.7	GRA	Central Medical Laboratory	Central Medical Laboratory	Roberto Melendez et al	?	?	?	2022-07-29	NA	8511	5183	5590	9148	1297	29729	4.362.743
821	Belize/CML-607/2022	ncov	EPI_ISL_14152557	?	2022-05-25	North America	Belize	Cayo	NA	North America	Belize	Cayo	genome	29729	Human	21	Male	?	BA.2.12.1	GRA	Central Medical Laboratory	Central Medical Laboratory	Roberto Melendez et al	?	?	?	2022-07-29	NA	8588	5234	5645	9236	1026	29729	3.451.176
822	Belize/CML-608/2022	ncov	EPI_ISL_14152558	?	2022-05-26	North America	Belize	Cayo	NA	North America	Belize	Cayo	genome	29729	Human	26	Male	?	BA.2.7	GRA	Central Medical Laboratory	Central Medical Laboratory	Roberto Melendez et al	?	?	?	2022-07-29	NA	8566	5234	5633	9250	1046	29729	351.845
823	Belize/CML-609/2022	ncov	EPI_ISL_14152559	?	2022-05-25	North America	Belize	Cayo	NA	North America	Belize	Cayo	genome	29729	Human	20	Male	?	BA.2	GRA	Central Medical Laboratory	Central Medical Laboratory	Roberto Melendez et al	?	?	?	2022-07-29	NA	8640	5288	5690	9333	778	29729	2.616.973
824	Belize/CML-610/2022	ncov	EPI_ISL_14152560	?	2022-05-25	North America	Belize	Cayo	NA	North America	Belize	Cayo	genome	29296	Human	8	Female	?	BA.2	GRA	Central Medical Laboratory	Central Medical Laboratory	Roberto Melendez et al	?	?	?	2022-07-29	NA	8398	5099	5494	9030	1275	29296	435.213
825	Belize/CML-611/2022	ncov	EPI_ISL_14152561	?	2022-05-26	North America	Belize	Cayo	NA	North America	Belize	Cayo	genome	29729	Human	12	Male	?	BA.2.7	GRA	Central Medical Laboratory	Central Medical Laboratory	Roberto Melendez et al	?	?	?	2022-07-29	NA	8640	5288	5686	9341	774	29729	2.603.518
826	Belize/CML-612/2022	ncov	EPI_ISL_14152562	?	2022-05-28	North America	Belize	Orange Walk	NA	North America	Belize	Orange Walk	genome	29729	Human	35	Male	?	BA.2.7	GRA	Central Medical Laboratory	Central Medical Laboratory	Roberto Melendez et al	?	?	?	2022-07-29	NA	8511	5185	5590	9145	1298	29729	4.366.107
827	Belize/CML-613/2022	ncov	EPI_ISL_14152563	?	2022-05-29	North America	Belize	Orange Walk	NA	North America	Belize	Orange Walk	genome	29584	Human	26	Female	?	BA.2.12.1	GRA	Central Medical Laboratory	Central Medical Laboratory	Roberto Melendez et al	?	?	?	2022-07-29	NA	8393	5115	5509	9022	1545	29584	5.222.418
828	Belize/CML-614/2022	ncov	EPI_ISL_14152564	?	2022-05-29	North America	Belize	Cayo	NA	North America	Belize	Cayo	genome	29729	Human	10	Female	?	BA.2.12.1	GRA	Central Medical Laboratory	Central Medical Laboratory	Roberto Melendez et al	?	?	?	2022-07-29	NA	8588	5234	5645	9236	1026	29729	3.451.176
829	Belize/CML-615/2022	ncov	EPI_ISL_14152565	?	2022-05-29	North America	Belize	Cayo	NA	North America	Belize	Cayo	genome	29729	Human	1	Male	?	BA.2.12.1	GRA	Central Medical Laboratory	Central Medical Laboratory	Roberto Melendez et al	?	?	?	2022-07-29	NA	8642	5285	5689	9339	774	29729	2.603.518
830	Belize/CML-616/2022	ncov	EPI_ISL_14152566	?	2022-05-30	North America	Belize	Cayo	NA	North America	Belize	Cayo	genome	29729	Human	51	Male	?	BA.2.7	GRA	Central Medical Laboratory	Central Medical Laboratory	Roberto Melendez et al	?	?	?	2022-07-29	NA	8640	5289	5686	9340	774	29729	2.603.518
831	Belize/CML-617/2022	ncov	EPI_ISL_14152567	?	2022-05-29	North America	Belize	Cayo	NA	North America	Belize	Cayo	genome	29729	Human	61	Female	?	BA.2.12.1	GRA	Central Medical Laboratory	Central Medical Laboratory	Roberto Melendez et al	?	?	?	2022-07-29	NA	8588	5232	5645	9238	1026	29729	3.451.176
832	Belize/CML-618/2022	ncov	EPI_ISL_14152568	?	2022-05-29	North America	Belize	Orange Walk	NA	North America	Belize	Orange Walk	genome	29729	Human	64	Male	?	BA.2.12.1	GRA	Central Medical Laboratory	Central Medical Laboratory	Roberto Melendez et al	?	?	?	2022-07-29	NA	8588	5232	5645	9239	1025	29729	3.447.812
833	Belize/CML-619/2022	ncov	EPI_ISL_14152569	?	2022-05-31	North America	Belize	Cayo	NA	North America	Belize	Cayo	genome	29729	Human	28	Female	?	BA.2.12.1	GRA	Central Medical Laboratory	Central Medical Laboratory	Roberto Melendez et al	?	?	?	2022-07-29	NA	8585	5231	5646	9239	1028	29729	3.457.903
834	Belize/CML-62/2021	ncov	EPI_ISL_4296367	?	2021-05-11	North America	Belize	Stann Creek	NA	North America	Belize	Stann Creek	genome	29773	Human	55	Male	?	A.2.5	G	Central Medical Laboratory	Baylor College of Medicine	Alexander Kneubehl et al	?	?	?	2021-09-18	NA	8464	5206	5547	9011	1545	29773	5.189.265
835	Belize/CML-620/2022	ncov	EPI_ISL_14152570	?	2022-05-31	North America	Belize	Belize	NA	North America	Belize	Belize	genome	29729	Human	45	Male	?	BA.2.12.1	GRA	Central Medical Laboratory	Central Medical Laboratory	Roberto Melendez et al	?	?	?	2022-07-29	NA	8512	5189	5595	9140	1293	29729	4.349.289
836	Belize/CML-621/2022	ncov	EPI_ISL_14152571	?	2022-05-31	North America	Belize	Belize	NA	North America	Belize	Belize	genome	29729	Human	54	Male	?	BA.2.12.1	GRA	Central Medical Laboratory	Central Medical Laboratory	Roberto Melendez et al	?	?	?	2022-07-29	NA	8587	5235	5646	9235	1026	29729	3.451.176
837	Belize/CML-622/2022	ncov	EPI_ISL_14312823	?	2022-06-01	North America	Belize	Belize	NA	North America	Belize	Belize	genome	29296	Human	42	Female	?	BA.2.9	GRA	Central Medical Laboratory	Central Medical Laboratory	Roberto Melendez et al	?	?	?	2022-08-08	NA	8326	5051	5443	8935	1541	29296	5.260.104
838	Belize/CML-623/2022	ncov	EPI_ISL_14312824	?	2022-06-01	North America	Belize	Orange Walk	NA	North America	Belize	Orange Walk	genome	29729	Human	22	Male	?	BA.2.7	GRA	Central Medical Laboratory	Central Medical Laboratory	Roberto Melendez et al	?	?	?	2022-08-08	NA	8439	5139	5536	9062	1553	29729	5.223.855
839	Belize/CML-624/2022	ncov	EPI_ISL_14312825	?	2022-06-01	North America	Belize	Orange Walk	NA	North America	Belize	Orange Walk	genome	29593	Human	39	Male	?	BA.2.12.1	GRA	Central Medical Laboratory	Central Medical Laboratory	Roberto Melendez et al	?	?	?	2022-08-08	NA	8466	5169	5577	9098	1283	29593	4.335.485
840	Belize/CML-625/2022	ncov	EPI_ISL_14312826	?	2022-06-01	North America	Belize	Stann Creek	NA	North America	Belize	Stann Creek	genome	29584	Human	14	Male	?	BA.2.9	GRA	Central Medical Laboratory	Central Medical Laboratory	Roberto Melendez et al	?	?	?	2022-08-08	NA	8391	5120	5508	9021	1544	29584	5.219.037
841	Belize/CML-626/2022	ncov	EPI_ISL_14312827	?	2022-06-06	North America	Belize	Belize	NA	North America	Belize	Belize	genome	29584	Human	5	Female	?	BA.2.7	GRA	Central Medical Laboratory	Central Medical Laboratory	Roberto Melendez et al	?	?	?	2022-08-08	NA	8391	5108	5509	9009	1567	29584	5.296.782
842	Belize/CML-627/2022	ncov	EPI_ISL_14312828	?	2022-06-06	North America	Belize	Belize	NA	North America	Belize	Belize	genome	29584	Human	12	Female	?	BA.2.7	GRA	Central Medical Laboratory	Central Medical Laboratory	Roberto Melendez et al	?	?	?	2022-08-08	NA	8318	5067	5454	8928	1817	29584	6.141.833
843	Belize/CML-628/2022	ncov	EPI_ISL_14312829	?	2022-06-05	North America	Belize	Cayo	NA	North America	Belize	Cayo	genome	29729	Human	58	Female	?	BA.2.7	GRA	Central Medical Laboratory	Central Medical Laboratory	Roberto Melendez et al	?	?	?	2022-08-08	NA	8506	5181	5586	9144	1312	29729	4.413.199
844	Belize/CML-629/2022	ncov	EPI_ISL_14312830	?	2022-06-05	North America	Belize	Orange Walk	NA	North America	Belize	Orange Walk	genome	29729	Human	72	Male	?	BA.2.7	GRA	Central Medical Laboratory	Central Medical Laboratory	Roberto Melendez et al	?	?	?	2022-08-08	NA	8509	5181	5588	9141	1310	29729	4.406.472
845	Belize/CML-63/2021	ncov	EPI_ISL_4296368	?	2021-05-25	North America	Belize	Orange Walk	NA	North America	Belize	Orange Walk	genome	29763	Human	2	Male	?	B.1.1.7	G	Central Medical Laboratory	Baylor College of Medicine	Alexander Kneubehl et al	?	?	?	2021-09-18	NA	8695	5314	5702	9315	737	29763	2.476.229
846	Belize/CML-630/2022	ncov	EPI_ISL_14312831	?	2022-06-03	North America	Belize	Cayo	NA	North America	Belize	Cayo	genome	29738	Human	28	Female	?	BA.2.12.1	GRA	Central Medical Laboratory	Central Medical Laboratory	Roberto Melendez et al	?	?	?	2022-08-08	NA	8440	5158	5554	9056	1530	29738	5.144.932
847	Belize/CML-631/2022	ncov	EPI_ISL_14312832	?	2022-06-03	North America	Belize	Orange Walk	NA	North America	Belize	Orange Walk	genome	29729	Human	23	Male	?	BA.2.36	GRA	Central Medical Laboratory	Central Medical Laboratory	Roberto Melendez et al	?	?	?	2022-08-08	NA	8564	5236	5634	9238	1057	29729	3.555.451
848	Belize/CML-632/2022	ncov	EPI_ISL_14312833	?	2022-06-06	North America	Belize	Orange Walk	NA	North America	Belize	Orange Walk	genome	29584	Human	?	Male	?	BA.2.12.1	GRA	Central Medical Laboratory	Central Medical Laboratory	Roberto Melendez et al	?	?	?	2022-08-08	NA	8467	5168	5560	9110	1279	29584	4.323.283
849	Belize/CML-633/2022	ncov	EPI_ISL_14312834	?	2022-06-08	North America	Belize	Cayo	NA	North America	Belize	Cayo	genome	29729	Human	47	Female	?	BA.2.7	GRA	Central Medical Laboratory	Central Medical Laboratory	Roberto Melendez et al	?	?	?	2022-08-08	NA	8510	5185	5590	9144	1300	29729	4.372.835
850	Belize/CML-634/2022	ncov	EPI_ISL_14312835	?	2022-06-08	North America	Belize	Cayo	NA	North America	Belize	Cayo	genome	29729	Human	31	Male	?	BA.2.12.1	GRA	Central Medical Laboratory	Central Medical Laboratory	Roberto Melendez et al	?	?	?	2022-08-08	NA	8519	5186	5596	9128	1300	29729	4.372.835
851	Belize/CML-635/2022	ncov	EPI_ISL_14312836	?	2022-06-09	North America	Belize	Orange Walk	NA	North America	Belize	Orange Walk	genome	29729	Human	28	Male	?	BA.2.12.1	GRA	Central Medical Laboratory	Central Medical Laboratory	Roberto Melendez et al	?	?	?	2022-08-08	NA	8585	5237	5641	9235	1031	29729	3.467.994
852	Belize/CML-636/2022	ncov	EPI_ISL_14312837	?	2022-06-08	North America	Belize	Stann Creek	NA	North America	Belize	Stann Creek	genome	29729	Human	37	Female	?	BA.2.36	GRA	Central Medical Laboratory	Central Medical Laboratory	Roberto Melendez et al	?	?	?	2022-08-08	NA	8352	5103	5486	8998	1790	29729	6.021.057
853	Belize/CML-637/2022	ncov	EPI_ISL_14312838	?	2022-06-10	North America	Belize	Cayo	NA	North America	Belize	Cayo	genome	29584	Human	26	Male	?	BA.2.12.1	GRA	Central Medical Laboratory	Central Medical Laboratory	Roberto Melendez et al	?	?	?	2022-08-08	NA	8539	5207	5616	9197	1025	29584	3.464.711
854	Belize/CML-638/2022	ncov	EPI_ISL_14312839	?	2022-06-13	North America	Belize	Cayo	NA	North America	Belize	Cayo	genome	29729	Human	48	Female	?	BA.2	GRA	Central Medical Laboratory	Central Medical Laboratory	Roberto Melendez et al	?	?	?	2022-08-08	NA	8513	5194	5591	9156	1275	29729	4.288.742
855	Belize/CML-639/2022	ncov	EPI_ISL_14312840	?	2022-06-13	North America	Belize	Orange Walk	NA	North America	Belize	Orange Walk	genome	29584	Human	36	Male	?	BA.2.7	GRA	Central Medical Laboratory	Central Medical Laboratory	Roberto Melendez et al	?	?	?	2022-08-08	NA	8391	5115	5502	9028	1548	29584	5.232.558
856	Belize/CML-64/2021	ncov	EPI_ISL_4296369	?	2021-05-25	North America	Belize	Orange Walk	NA	North America	Belize	Orange Walk	genome	29763	Human	60	Male	?	B.1.1.7	GRY	Central Medical Laboratory	Baylor College of Medicine	Alexander Kneubehl et al	?	?	?	2021-09-18	NA	8769	5378	5762	9368	486	29763	16.329
857	Belize/CML-640/2022	ncov	EPI_ISL_14312841	?	2022-06-14	North America	Belize	Corozal	NA	North America	Belize	Corozal	genome	29729	Human	40	Female	?	BA.2.12.1	GRA	Central Medical Laboratory	Central Medical Laboratory	Roberto Melendez et al	?	?	?	2022-08-08	NA	8519	5185	5596	9130	1299	29729	4.369.471
858	Belize/CML-641/2022	ncov	EPI_ISL_14312842	?	2022-06-15	North America	Belize	Orange Walk	NA	North America	Belize	Orange Walk	genome	29729	Human	36	Female	?	BA.2.12.1	GRA	Central Medical Laboratory	Central Medical Laboratory	Roberto Melendez et al	?	?	?	2022-08-08	NA	8430	5138	5553	9054	1554	29729	5.227.219
859	Belize/CML-642/2022	ncov	EPI_ISL_14312843	?	2022-06-15	North America	Belize	Orange Walk	NA	North America	Belize	Orange Walk	genome	29584	Human	18	Female	?	BA.2.7	GRA	Central Medical Laboratory	Central Medical Laboratory	Roberto Melendez et al	?	?	?	2022-08-08	NA	8391	5120	5506	9016	1551	29584	5.242.699
860	Belize/CML-643/2022	ncov	EPI_ISL_14312844	?	2022-06-16	North America	Belize	Corozal	NA	North America	Belize	Corozal	genome	29729	Human	41	Male	?	BA.2.12.1	GRA	Central Medical Laboratory	Central Medical Laboratory	Roberto Melendez et al	?	?	?	2022-08-08	NA	8427	5146	5539	9041	1576	29729	5.301.221
861	Belize/CML-644/2022	ncov	EPI_ISL_14312845	?	2022-06-16	North America	Belize	Orange Walk	NA	North America	Belize	Orange Walk	genome	29729	Human	56	Male	?	BA.2.7	GRA	Central Medical Laboratory	Central Medical Laboratory	Roberto Melendez et al	?	?	?	2022-08-08	NA	8438	5137	5540	9049	1565	29729	526.422
862	Belize/CML-645/2022	ncov	EPI_ISL_14312846	?	2022-06-19	North America	Belize	Belize	NA	North America	Belize	Belize	genome	29729	Human	?	Male	?	BA.2.12.1	GRA	Central Medical Laboratory	Central Medical Laboratory	Roberto Melendez et al	?	?	?	2022-08-08	NA	8445	5136	5545	9036	1567	29729	5.270.948
863	Belize/CML-646/2022	ncov	EPI_ISL_14312847	?	2022-06-20	North America	Belize	Orange Walk	NA	North America	Belize	Orange Walk	genome	29729	Human	34	Female	?	BA.2.12.1	GRA	Central Medical Laboratory	Central Medical Laboratory	Roberto Melendez et al	?	?	?	2022-08-08	NA	8586	5238	5646	9234	1025	29729	3.447.812
864	Belize/CML-647/2022	ncov	EPI_ISL_14312848	?	2022-06-20	North America	Belize	Orange Walk	NA	North America	Belize	Orange Walk	genome	29305	Human	47	Male	?	BA.2.12.1	GRA	Central Medical Laboratory	Central Medical Laboratory	Roberto Melendez et al	?	?	?	2022-08-08	NA	8325	5061	5457	8933	1529	29305	521.754
865	Belize/CML-648/2022	ncov	EPI_ISL_14312849	?	2022-06-20	North America	Belize	Orange Walk	NA	North America	Belize	Orange Walk	genome	29584	Human	5	Male	?	BA.2.12.1	GRA	Central Medical Laboratory	Central Medical Laboratory	Roberto Melendez et al	?	?	?	2022-08-08	NA	8537	5210	5614	9192	1031	29584	3.484.992
866	Belize/CML-649/2022	ncov	EPI_ISL_14312850	?	2022-06-20	North America	Belize	Orange Walk	NA	North America	Belize	Orange Walk	genome	29729	Human	45	Male	?	BA.2.12.1	GRA	Central Medical Laboratory	Central Medical Laboratory	Roberto Melendez et al	?	?	?	2022-08-08	NA	8586	5239	5646	9233	1025	29729	3.447.812
867	Belize/CML-650/2022	ncov	EPI_ISL_14312851	?	2022-06-21	North America	Belize	Belize	NA	North America	Belize	Belize	genome	29729	Human	39	Female	?	BA.2.36	GRA	Central Medical Laboratory	Central Medical Laboratory	Roberto Melendez et al	?	?	?	2022-08-08	NA	8423	5142	5541	9082	1541	29729	5.183.491
868	Belize/CML-651/2022	ncov	EPI_ISL_14312852	?	2022-06-21	North America	Belize	Cayo	NA	North America	Belize	Cayo	genome	29593	Human	22	Male	?	BA.2.12.1	GRA	Central Medical Laboratory	Central Medical Laboratory	Roberto Melendez et al	?	?	?	2022-08-08	NA	8312	5061	5475	8887	1858	29593	6.278.512
869	Belize/CML-652/2022	ncov	EPI_ISL_14312853	?	2022-06-21	North America	Belize	Cayo	NA	North America	Belize	Cayo	genome	29732	Human	20	Male	?	BA.2.12.1	GRA	Central Medical Laboratory	Central Medical Laboratory	Roberto Melendez et al	?	?	?	2022-08-08	NA	8433	5142	5543	9030	1584	29732	5.327.593
870	Belize/CML-653/2022	ncov	EPI_ISL_14312854	?	2022-06-22	North America	Belize	Orange Walk	NA	North America	Belize	Orange Walk	genome	29584	Human	18	Female	?	BA.2	GRA	Central Medical Laboratory	Central Medical Laboratory	Roberto Melendez et al	?	?	?	2022-08-08	NA	8287	5068	5461	8957	1811	29584	6.121.552
871	Belize/CML-654/2022	ncov	EPI_ISL_14312855	?	2022-06-22	North America	Belize	Orange Walk	NA	North America	Belize	Orange Walk	genome	29729	Human	32	Male	?	BA.2.7	GRA	Central Medical Laboratory	Central Medical Laboratory	Roberto Melendez et al	?	?	?	2022-08-08	NA	8511	5183	5590	9147	1298	29729	4.366.107
872	Belize/CML-655/2022	ncov	EPI_ISL_14312856	?	2022-06-23	North America	Belize	Orange Walk	NA	North America	Belize	Orange Walk	genome	29584	Human	57	Male	?	BA.2.12.1	GRA	Central Medical Laboratory	Central Medical Laboratory	Roberto Melendez et al	?	?	?	2022-08-08	NA	8520	5207	5608	9208	1041	29584	3.518.794
873	Belize/CML-656/2022	ncov	EPI_ISL_14312857	?	2022-06-27	North America	Belize	Belize	NA	North America	Belize	Belize	genome	29729	Human	33	Female	?	BA.2.7	GRA	Central Medical Laboratory	Central Medical Laboratory	Roberto Melendez et al	?	?	?	2022-08-08	NA	8360	5102	5477	8963	1827	29729	6.145.514
874	Belize/CML-657/2022	ncov	EPI_ISL_14312858	?	2022-06-27	North America	Belize	Belize	NA	North America	Belize	Belize	genome	29593	Human	36	Male	?	BA.2.12.1	GRA	Central Medical Laboratory	Central Medical Laboratory	Roberto Melendez et al	?	?	?	2022-08-08	NA	8315	5067	5469	8899	1843	29593	6.227.824
875	Belize/CML-658/2022	ncov	EPI_ISL_14312859	?	2022-06-27	North America	Belize	Belize	NA	North America	Belize	Belize	genome	29593	Human	72	Female	?	BG.5	GRA	Central Medical Laboratory	Central Medical Laboratory	Roberto Melendez et al	?	?	?	2022-08-08	NA	8463	5172	5579	9098	1281	29593	4.328.726
876	Belize/CML-659/2022	ncov	EPI_ISL_14312860	?	2022-06-27	North America	Belize	Belize	NA	North America	Belize	Belize	genome	29575	Human	46	Male	?	BA.5.3	GRA	Central Medical Laboratory	Central Medical Laboratory	Roberto Melendez et al	?	?	?	2022-08-08	NA	8391	5100	5496	8974	1614	29575	5.457.312
877	Belize/CML-66/2021	ncov	EPI_ISL_4296370	?	2021-05-30	North America	Belize	Cayo	NA	North America	Belize	Cayo	genome	29773	Human	26	Male	?	A.2.5	G	Central Medical Laboratory	Baylor College of Medicine	Alexander Kneubehl et al	?	?	?	2021-09-18	NA	8690	5315	5687	9243	838	29773	2.814.631
878	Belize/CML-660/2022	ncov	EPI_ISL_14312861	?	2022-06-27	North America	Belize	Belize	NA	North America	Belize	Belize	genome	29584	Human	33	Female	?	BA.2.36	GRA	Central Medical Laboratory	Central Medical Laboratory	Roberto Melendez et al	?	?	?	2022-08-08	NA	8204	5012	5391	8867	2110	29584	7.132.234
879	Belize/CML-661/2022	ncov	EPI_ISL_14312862	?	2022-06-23	North America	Belize	Orange Walk	NA	North America	Belize	Orange Walk	genome	29441	Human	6	Male	?	BA.2	GRA	Central Medical Laboratory	Central Medical Laboratory	Roberto Melendez et al	?	?	?	2022-08-08	NA	8372	5078	5473	8977	1541	29441	5.234.197
880	Belize/CML-662/2022	ncov	EPI_ISL_14578815	?	2022-06-30	North America	Belize	Orange Walk	NA	North America	Belize	Orange Walk	genome	29584	Human	32	Male	?	BA.2.7	GRA	Central Medical Laboratory	Central Medical Laboratory	Roberto Melendez et al	?	?	?	2022-08-22	NA	8313	5064	5453	8923	1831	29584	6.189.156
881	Belize/CML-663/2022	ncov	EPI_ISL_14578816	?	2022-06-30	North America	Belize	Corozal	NA	North America	Belize	Corozal	genome	29269	Human	38	Female	?	BA.5.1.1	GRA	Central Medical Laboratory	Central Medical Laboratory	Roberto Melendez et al	?	?	?	2022-08-22	NA	8215	5008	5406	8845	1795	29269	6.132.768
882	Belize/CML-664/2022	ncov	EPI_ISL_14578817	?	2022-07-01	North America	Belize	Cayo	NA	North America	Belize	Cayo	genome	29450	Human	21	Female	?	BA.2.12.1	GRA	Central Medical Laboratory	Central Medical Laboratory	Roberto Melendez et al	?	?	?	2022-08-22	NA	8369	5082	5486	8974	1539	29450	5.225.806
883	Belize/CML-665/2022	ncov	EPI_ISL_14578818	?	2022-07-01	North America	Belize	Belize	NA	North America	Belize	Belize	genome	29738	Human	62	Female	?	BA.2.12.1	GRA	Central Medical Laboratory	Central Medical Laboratory	Roberto Melendez et al	?	?	?	2022-08-22	NA	8361	5108	5498	8965	1806	29738	6.073.038
884	Belize/CML-666/2022	ncov	EPI_ISL_14578819	?	2022-07-01	North America	Belize	Cayo	NA	North America	Belize	Cayo	genome	29729	Human	32	Male	?	BA.2.12.1	GRA	Central Medical Laboratory	Central Medical Laboratory	Roberto Melendez et al	?	?	?	2022-08-22	NA	8586	5233	5646	9237	1027	29729	3.454.539
885	Belize/CML-667/2022	ncov	EPI_ISL_14578820	?	2022-07-02	North America	Belize	Cayo	NA	North America	Belize	Cayo	genome	29617	Human	76	Male	?	BA.2.12.1	GRA	Central Medical Laboratory	Central Medical Laboratory	Roberto Melendez et al	?	?	?	2022-08-22	NA	8319	5065	5475	8891	1867	29617	6.303.812
886	Belize/CML-668/2022	ncov	EPI_ISL_14578821	?	2022-07-03	North America	Belize	Cayo	NA	North America	Belize	Cayo	genome	29584	Human	1	Male	?	BA.2.12.1	GRA	Central Medical Laboratory	Central Medical Laboratory	Roberto Melendez et al	?	?	?	2022-08-22	NA	8536	5211	5614	9193	1030	29584	3.481.612
887	Belize/CML-669/2022	ncov	EPI_ISL_14578822	?	2022-07-05	North America	Belize	Cayo	NA	North America	Belize	Cayo	genome	29723	Human	53	Female	?	BF.21	GRA	Central Medical Laboratory	Central Medical Laboratory	Roberto Melendez et al	?	?	?	2022-08-22	NA	8387	5126	5523	9050	1637	29723	5.507.519
888	Belize/CML-67/2021	ncov	EPI_ISL_4296371	?	2021-06-18	North America	Belize	Belize	NA	North America	Belize	Belize	genome	29773	Human	39	Female	?	A.2.5	G	Central Medical Laboratory	Baylor College of Medicine	Alexander Kneubehl et al	?	?	?	2021-09-18	NA	8631	5280	5650	9176	1036	29773	3.479.663
889	Belize/CML-670/2022	ncov	EPI_ISL_14578823	?	2022-07-05	North America	Belize	Toledo BZ	NA	North America	Belize	Toledo BZ	genome	29584	Human	51	Female	?	BA.2.18	GRA	Central Medical Laboratory	Central Medical Laboratory	Roberto Melendez et al	?	?	?	2022-08-22	NA	8464	5162	5565	9101	1292	29584	4.367.226
890	Belize/CML-671/2022	ncov	EPI_ISL_14578824	?	2022-07-05	North America	Belize	Orange Walk	NA	North America	Belize	Orange Walk	genome	29723	Human	58	Male	?	BA.5.1	GRA	Central Medical Laboratory	Central Medical Laboratory	Roberto Melendez et al	?	?	?	2022-08-22	NA	8438	5129	5529	9017	1610	29723	5.416.681
891	Belize/CML-672/2022	ncov	EPI_ISL_14578825	?	2022-07-05	North America	Belize	Cayo	NA	North America	Belize	Cayo	genome	29729	Human	25	Female	?	BA.2.36	GRA	Central Medical Laboratory	Central Medical Laboratory	Roberto Melendez et al	?	?	?	2022-08-22	NA	8424	5145	5540	9080	1540	29729	5.180.127
892	Belize/CML-673/2022	ncov	EPI_ISL_14578826	?	2022-07-06	North America	Belize	Belize	NA	North America	Belize	Belize	genome	29305	Human	64	Female	?	BA.2.12.1	GRA	Central Medical Laboratory	Central Medical Laboratory	Roberto Melendez et al	?	?	?	2022-08-22	NA	8078	4907	5296	8617	2407	29305	8.213.615
893	Belize/CML-674/2022	ncov	EPI_ISL_14578827	?	2022-07-07	North America	Belize	Belize	NA	North America	Belize	Belize	genome	29584	Human	40	Male	?	BA.2.3.6	GRA	Central Medical Laboratory	Central Medical Laboratory	Roberto Melendez et al	?	?	?	2022-08-22	NA	8462	5159	5562	9099	1302	29584	4.401.028
894	Belize/CML-675/2022	ncov	EPI_ISL_14578828	?	2022-07-06	North America	Belize	Cayo	NA	North America	Belize	Cayo	genome	29578	Human	39	Female	?	BA.2	GRA	Central Medical Laboratory	Central Medical Laboratory	Roberto Melendez et al	?	?	?	2022-08-22	NA	8463	5158	5562	9092	1303	29578	4.405.301
895	Belize/CML-676/2022	ncov	EPI_ISL_14578829	?	2022-07-06	North America	Belize	Cayo	NA	North America	Belize	Cayo	genome	29584	Human	32	Male	?	BA.2.12.1	GRA	Central Medical Laboratory	Central Medical Laboratory	Roberto Melendez et al	?	?	?	2022-08-22	NA	8465	5161	5565	9099	1294	29584	4.373.986
896	Belize/CML-677/2022	ncov	EPI_ISL_14578830	?	2022-07-05	North America	Belize	Cayo	NA	North America	Belize	Cayo	genome	29729	Human	77	Female	?	BA.2.1	GRA	Central Medical Laboratory	Central Medical Laboratory	Roberto Melendez et al	?	?	?	2022-08-22	NA	8583	5236	5647	9237	1026	29729	3.451.176
897	Belize/CML-678/2022	ncov	EPI_ISL_14578831	?	2022-07-05	North America	Belize	Cayo	NA	North America	Belize	Cayo	genome	29584	Human	75	Male	?	BA.2.12.1	GRA	Central Medical Laboratory	Central Medical Laboratory	Roberto Melendez et al	?	?	?	2022-08-22	NA	8472	5156	5566	9091	1299	29584	4.390.887
898	Belize/CML-679/2022	ncov	EPI_ISL_14578832	?	2022-07-06	North America	Belize	Orange Walk	NA	North America	Belize	Orange Walk	genome	29584	Human	47	Male	?	BA.2.12.1	GRA	Central Medical Laboratory	Central Medical Laboratory	Roberto Melendez et al	?	?	?	2022-08-22	NA	8464	5156	5564	9103	1297	29584	4.384.127
899	Belize/CML-68/2021	ncov	EPI_ISL_4296372	?	2021-06-18	North America	Belize	Orange Walk	NA	North America	Belize	Orange Walk	genome	29763	Human	64	Female	?	B.1.1.7	GRY	Central Medical Laboratory	Baylor College of Medicine	Alexander Kneubehl et al	?	?	?	2021-09-18	NA	8483	5239	5606	9216	1219	29763	4.095.689
900	Belize/CML-680/2022	ncov	EPI_ISL_14578833	?	2022-07-06	North America	Belize	Orange Walk	NA	North America	Belize	Orange Walk	genome	29593	Human	25	Male	?	BA.2.12.1	GRA	Central Medical Laboratory	Central Medical Laboratory	Roberto Melendez et al	?	?	?	2022-08-22	NA	8318	5077	5475	8927	1796	29593	6.069.003
901	Belize/CML-681/2022	ncov	EPI_ISL_14578834	?	2022-07-07	North America	Belize	Belize	NA	North America	Belize	Belize	genome	29584	Human	24	Male	?	BA.2	GRA	Central Medical Laboratory	Central Medical Laboratory	Roberto Melendez et al	?	?	?	2022-08-22	NA	8391	5116	5509	9019	1549	29584	5.235.938
902	Belize/CML-682/2022	ncov	EPI_ISL_14578835	?	2022-07-07	North America	Belize	Cayo	NA	North America	Belize	Cayo	genome	29584	Human	3	Male	?	BA.2.12.1	GRA	Central Medical Laboratory	Central Medical Laboratory	Roberto Melendez et al	?	?	?	2022-08-22	NA	8463	5155	5564	9098	1304	29584	4.407.788
903	Belize/CML-683/2022	ncov	EPI_ISL_14578836	?	2022-07-07	North America	Belize	Corozal	NA	North America	Belize	Corozal	genome	29729	Human	23	Male	?	BA.2.36	GRA	Central Medical Laboratory	Central Medical Laboratory	Roberto Melendez et al	?	?	?	2022-08-22	NA	8425	5144	5539	9080	1541	29729	5.183.491
904	Belize/CML-684/2022	ncov	EPI_ISL_14578837	?	2022-07-07	North America	Belize	Cayo	NA	North America	Belize	Cayo	genome	29755	Human	25	Female	?	BA.2	GRA	Central Medical Laboratory	Central Medical Laboratory	Roberto Melendez et al	?	?	?	2022-08-22	NA	8388	5108	5512	8948	1799	29755	6.046.043
905	Belize/CML-685/2022	ncov	EPI_ISL_14578838	?	2022-07-07	North America	Belize	Cayo	NA	North America	Belize	Cayo	genome	29723	Human	26	Male	?	BA.5.1	GRA	Central Medical Laboratory	Central Medical Laboratory	Roberto Melendez et al	?	?	?	2022-08-22	NA	8564	5227	5640	9226	1066	29723	3.586.448
906	Belize/CML-686/2022	ncov	EPI_ISL_14578839	?	2022-07-07	North America	Belize	Cayo	NA	North America	Belize	Cayo	genome	29584	Human	24	Female	?	BA.2.12.1	GRA	Central Medical Laboratory	Central Medical Laboratory	Roberto Melendez et al	?	?	?	2022-08-22	NA	8398	5108	5515	8996	1567	29584	5.296.782
907	Belize/CML-687/2022	ncov	EPI_ISL_14578840	?	2022-07-11	North America	Belize	Belize	NA	North America	Belize	Belize	genome	29584	Human	38	Female	?	BA.2.12.1	GRA	Central Medical Laboratory	Central Medical Laboratory	Roberto Melendez et al	?	?	?	2022-08-22	NA	8326	5067	5458	8914	1819	29584	6.148.594
908	Belize/CML-688/2022	ncov	EPI_ISL_14578841	?	2022-07-08	North America	Belize	Cayo	NA	North America	Belize	Cayo	genome	29269	Human	50	Female	?	BA.5.1	GRA	Central Medical Laboratory	Central Medical Laboratory	Roberto Melendez et al	?	?	?	2022-08-22	NA	8287	5034	5439	8899	1610	29269	55.007
909	Belize/CML-689/2022	ncov	EPI_ISL_14578842	?	2022-07-08	North America	Belize	Orange Walk	NA	North America	Belize	Orange Walk	genome	29584	Human	52	Male	?	BA.2.12.1	GRA	Central Medical Laboratory	Central Medical Laboratory	Roberto Melendez et al	?	?	?	2022-08-22	NA	8538	5211	5617	9193	1025	29584	3.464.711
910	Belize/CML-69/2021	ncov	EPI_ISL_4296373	?	2021-06-19	North America	Belize	Corozal	NA	North America	Belize	Corozal	genome	29763	Human	29	Female	?	B.1.1.7	GRY	Central Medical Laboratory	Baylor College of Medicine	Alexander Kneubehl et al	?	?	?	2021-09-18	NA	8775	5390	5781	9451	366	29763	1.229.715
911	Belize/CML-690/2022	ncov	EPI_ISL_14578950	?	2022-07-12	North America	Belize	Belize	NA	North America	Belize	Belize	genome	29578	Human	27	Female	?	BA.2.12.1	GRA	Central Medical Laboratory	Central Medical Laboratory	Roberto Melendez et al	?	?	?	2022-08-22	NA	8459	5154	5563	9095	1307	29578	4.418.825
912	Belize/CML-691/2022	ncov	EPI_ISL_14578843	?	2022-07-06	North America	Belize	Cayo	NA	North America	Belize	Cayo	genome	29729	Human	71	Male	?	BA.2	GRA	Central Medical Laboratory	Central Medical Laboratory	Roberto Melendez et al	?	?	?	2022-08-22	NA	8455	5150	5565	9112	1447	29729	4.867.301
913	Belize/CML-692/2022	ncov	EPI_ISL_14578844	?	2022-07-11	North America	Belize	Orange Walk	NA	North America	Belize	Orange Walk	genome	29575	Human	53	Female	?	BA.5.3	GRA	Central Medical Laboratory	Central Medical Laboratory	Roberto Melendez et al	?	?	?	2022-08-22	NA	8391	5099	5498	8974	1613	29575	5.453.931
914	Belize/CML-693/2022	ncov	EPI_ISL_14578845	?	2022-07-11	North America	Belize	Cayo	NA	North America	Belize	Cayo	genome	29269	Human	36	Male	?	BA.5.1.2	GRA	Central Medical Laboratory	Central Medical Laboratory	Roberto Melendez et al	?	?	?	2022-08-22	NA	8288	5032	5441	8895	1613	29269	551.095
915	Belize/CML-694/2022	ncov	EPI_ISL_14578846	?	2022-07-11	North America	Belize	Cayo	NA	North America	Belize	Cayo	genome	29584	Human	21	Male	?	BA.2.12.1	GRA	Central Medical Laboratory	Central Medical Laboratory	Roberto Melendez et al	?	?	?	2022-08-22	NA	8467	5157	5565	9085	1310	29584	4.428.069
916	Belize/CML-695/2022	ncov	EPI_ISL_14578847	?	2022-07-11	North America	Belize	Cayo	NA	North America	Belize	Cayo	genome	29584	Human	32	Female	?	BA.2.36	GRA	Central Medical Laboratory	Central Medical Laboratory	Roberto Melendez et al	?	?	?	2022-08-22	NA	8274	5052	5443	8947	1868	29584	6.314.224
917	Belize/CML-696/2022	ncov	EPI_ISL_14578848	?	2022-07-14	North America	Belize	Belize	NA	North America	Belize	Belize	genome	29269	Human	41	Female	?	BA.5.1.3	GRA	Central Medical Laboratory	Central Medical Laboratory	Roberto Melendez et al	?	?	?	2022-08-22	NA	8215	4993	5386	8814	1861	29269	6.358.263
918	Belize/CML-697/2022	ncov	EPI_ISL_14578849	?	2022-07-13	North America	Belize	Cayo	NA	North America	Belize	Cayo	genome	29296	Human	30	Male	?	BA.2.12.1	GRA	Central Medical Laboratory	Central Medical Laboratory	Roberto Melendez et al	?	?	?	2022-08-22	NA	8250	5006	5396	8848	1796	29296	613.053
919	Belize/CML-698/2022	ncov	EPI_ISL_14578850	?	2022-07-13	North America	Belize	Cayo	NA	North America	Belize	Cayo	genome	29578	Human	21	Male	?	BA.5.5	GRA	Central Medical Laboratory	Central Medical Laboratory	Roberto Melendez et al	?	?	?	2022-08-22	NA	8541	5209	5612	9186	1030	29578	3.482.318
920	Belize/CML-699/2022	ncov	EPI_ISL_14578851	?	2022-07-13	North America	Belize	Cayo	NA	North America	Belize	Cayo	genome	29578	Human	23	Male	?	BA.5.2.1	GRA	Central Medical Laboratory	Central Medical Laboratory	Roberto Melendez et al	?	?	?	2022-08-22	NA	8463	5159	5565	9091	1300	29578	4.395.159
921	Belize/CML-7/2021	ncov	EPI_ISL_4296316	?	2021-01-19	North America	Belize	Corozal	NA	North America	Belize	Corozal	genome	29782	Human	36	Male	?	B.1.147	G	Central Medical Laboratory	Baylor College of Medicine	Alexander Kneubehl et al	?	?	?	2021-09-18	NA	8835	5430	5815	9490	212	29782	0.711839
922	Belize/CML-70/2021	ncov	EPI_ISL_4296374	?	2021-06-19	North America	Belize	Orange Walk	NA	North America	Belize	Orange Walk	genome	29763	Human	7	Male	?	B.1.1.7	GRY	Central Medical Laboratory	Baylor College of Medicine	Alexander Kneubehl et al	?	?	?	2021-09-18	NA	8775	5390	5781	9451	366	29763	1.229.715
923	Belize/CML-700/2022	ncov	EPI_ISL_15397463	?	2022-07-14	North America	Belize	Cayo	NA	North America	Belize	Cayo	genome	29584	Human	25	Female	?	BA.2.12.1	GRA	Central Medical Laboratory	Central Medical Laboratory	Roberto Melendez et al	?	?	?	2022-10-17	NA	8397	5110	5516	8995	1566	29584	5.293.402
924	Belize/CML-701/2022	ncov	EPI_ISL_15397464	?	2022-07-14	North America	Belize	Cayo	NA	North America	Belize	Cayo	genome	29584	Human	27	Female	?	BA.2.12.1	GRA	Central Medical Laboratory	Central Medical Laboratory	Roberto Melendez et al	?	?	?	2022-10-17	NA	8463	5159	5563	9099	1300	29584	4.394.267
925	Belize/CML-702/2022	ncov	EPI_ISL_15397465	?	2022-07-14	North America	Belize	Cayo	NA	North America	Belize	Cayo	genome	29729	Human	8	Male	?	BA.2.12.1	GRA	Central Medical Laboratory	Central Medical Laboratory	Roberto Melendez et al	?	?	?	2022-10-17	NA	8586	5235	5643	9236	1029	29729	3.461.267
926	Belize/CML-703/2022	ncov	EPI_ISL_15397466	?	2022-07-15	North America	Belize	Cayo	NA	North America	Belize	Cayo	genome	29584	Human	21	Female	?	BA.2.12.1	GRA	Central Medical Laboratory	Central Medical Laboratory	Roberto Melendez et al	?	?	?	2022-10-17	NA	8538	5209	5615	9194	1028	29584	3.474.851
927	Belize/CML-704/2022	ncov	EPI_ISL_15397467	?	2022-07-15	North America	Belize	Stann Creek	NA	North America	Belize	Stann Creek	genome	29593	Human	35	Male	?	BA.2.12.1	GRA	Central Medical Laboratory	Central Medical Laboratory	Roberto Melendez et al	?	?	?	2022-10-17	NA	8316	5079	5471	8923	1804	29593	6.096.036
928	Belize/CML-705/2022	ncov	EPI_ISL_15397468	?	2022-07-15	North America	Belize	Cayo	NA	North America	Belize	Cayo	genome	29584	Human	53	Male	?	BA.2.12.1	GRA	Central Medical Laboratory	Central Medical Laboratory	Roberto Melendez et al	?	?	?	2022-10-17	NA	8540	5206	5613	9193	1032	29584	3.488.372
929	Belize/CML-706/2022	ncov	EPI_ISL_15397469	?	2022-07-15	North America	Belize	Belize	NA	North America	Belize	Belize	genome	29584	Human	32	Female	?	BA.2.12.1	GRA	Central Medical Laboratory	Central Medical Laboratory	Roberto Melendez et al	?	?	?	2022-10-17	NA	8538	5209	5615	9192	1030	29584	3.481.612
930	Belize/CML-707/2022	ncov	EPI_ISL_15397470	?	2022-07-16	North America	Belize	Cayo	NA	North America	Belize	Cayo	genome	29729	Human	23	Male	?	BA.2.7	GRA	Central Medical Laboratory	Central Medical Laboratory	Roberto Melendez et al	?	?	?	2022-10-17	NA	8510	5181	5590	9148	1300	29729	4.372.835
931	Belize/CML-708/2022	ncov	EPI_ISL_15397471	?	2022-07-19	North America	Belize	Belize	NA	North America	Belize	Belize	genome	29593	Human	12	Male	?	BA.2.12.1	GRA	Central Medical Laboratory	Central Medical Laboratory	Roberto Melendez et al	?	?	?	2022-10-17	NA	8316	5078	5472	8918	1809	29593	6.112.932
932	Belize/CML-709/2022	ncov	EPI_ISL_15397472	?	2022-07-16	North America	Belize	Cayo	NA	North America	Belize	Cayo	genome	29584	Human	50	Male	?	BA.2.12.1	GRA	Central Medical Laboratory	Central Medical Laboratory	Roberto Melendez et al	?	?	?	2022-10-17	NA	8536	5205	5616	9196	1031	29584	3.484.992
933	Belize/CML-71/2021	ncov	EPI_ISL_4296375	?	2021-06-19	North America	Belize	Orange Walk	NA	North America	Belize	Orange Walk	genome	29763	Human	21	Male	?	B.1.1.7	GRY	Central Medical Laboratory	Baylor College of Medicine	Alexander Kneubehl et al	?	?	?	2021-09-18	NA	8775	5390	5781	9451	366	29763	1.229.715
934	Belize/CML-710/2022	ncov	EPI_ISL_15397473	?	2022-07-18	North America	Belize	Cayo	NA	North America	Belize	Cayo	genome	29584	Human	45	Male	?	BA.2.18	GRA	Central Medical Laboratory	Central Medical Laboratory	Roberto Melendez et al	?	?	?	2022-10-17	NA	8464	5161	5564	9098	1297	29584	4.384.127
935	Belize/CML-711/2022	ncov	EPI_ISL_15397474	?	2022-07-18	North America	Belize	Belize	NA	North America	Belize	Belize	genome	29584	Human	1	Female	?	BA.2.12.1	GRA	Central Medical Laboratory	Central Medical Laboratory	Roberto Melendez et al	?	?	?	2022-10-17	NA	8539	5211	5615	9192	1027	29584	3.471.471
936	Belize/CML-712/2022	ncov	EPI_ISL_15397475	?	2022-07-18	North America	Belize	Cayo	NA	North America	Belize	Cayo	genome	29584	Human	20	Female	?	BA.2.23	GRA	Central Medical Laboratory	Central Medical Laboratory	Roberto Melendez et al	?	?	?	2022-10-17	NA	8538	5212	5614	9195	1025	29584	3.464.711
937	Belize/CML-713/2022	ncov	EPI_ISL_15397476	?	2022-07-20	North America	Belize	Belize	NA	North America	Belize	Belize	genome	29723	Human	59	Female	?	BA.5.1.23	GRA	Central Medical Laboratory	Central Medical Laboratory	Roberto Melendez et al	?	?	?	2022-10-17	NA	8527	5201	5618	9196	1181	29723	3.973.354
938	Belize/CML-714/2022	ncov	EPI_ISL_15397477	?	2022-07-17	North America	Belize	Orange Walk	NA	North America	Belize	Orange Walk	genome	29723	Human	15	Female	?	BA.5.1	GRA	Central Medical Laboratory	Central Medical Laboratory	Roberto Melendez et al	?	?	?	2022-10-17	NA	8528	5200	5619	9197	1179	29723	3.966.625
939	Belize/CML-715/2022	ncov	EPI_ISL_15397478	?	2022-07-18	North America	Belize	Orange Walk	NA	North America	Belize	Orange Walk	genome	29723	Human	37	Male	?	BA.5.1	GRA	Central Medical Laboratory	Central Medical Laboratory	Roberto Melendez et al	?	?	?	2022-10-17	NA	8527	5197	5616	9196	1187	29723	399.354
940	Belize/CML-716/2022	ncov	EPI_ISL_15397479	?	2022-07-18	North America	Belize	Orange Walk	NA	North America	Belize	Orange Walk	genome	29575	Human	26	Male	?	BA.5.3	GRA	Central Medical Laboratory	Central Medical Laboratory	Roberto Melendez et al	?	?	?	2022-10-17	NA	8466	5167	5560	9105	1277	29575	4.317.836
941	Belize/CML-717/2022	ncov	EPI_ISL_15397480	?	2022-07-19	North America	Belize	Cayo	NA	North America	Belize	Cayo	genome	29269	Human	38	Female	?	BA.5.1.1	GRA	Central Medical Laboratory	Central Medical Laboratory	Roberto Melendez et al	?	?	?	2022-10-17	NA	8380	5105	5523	9040	1221	29269	4.171.649
942	Belize/CML-718/2022	ncov	EPI_ISL_15397481	?	2022-07-20	North America	Belize	Cayo	NA	North America	Belize	Cayo	genome	29723	Human	72	Male	?	BA.5.1	GRA	Central Medical Laboratory	Central Medical Laboratory	Roberto Melendez et al	?	?	?	2022-10-17	NA	8528	5198	5618	9198	1181	29723	3.973.354
943	Belize/CML-719/2022	ncov	EPI_ISL_15397482	?	2022-07-20	North America	Belize	Cayo	NA	North America	Belize	Cayo	genome	29723	Human	35	Female	?	BA.5.3	GRA	Central Medical Laboratory	Central Medical Laboratory	Roberto Melendez et al	?	?	?	2022-10-17	NA	8586	5237	5645	9226	1029	29723	3.461.965
944	Belize/CML-72/2021	ncov	EPI_ISL_4296376	?	2021-06-23	North America	Belize	Belize	NA	North America	Belize	Belize	genome	29763	Human	18	Female	?	B.1.1.7	GRY	Central Medical Laboratory	Baylor College of Medicine	Alexander Kneubehl et al	?	?	?	2021-09-18	NA	8775	5390	5781	9451	366	29763	1.229.715
945	Belize/CML-720/2022	ncov	EPI_ISL_15397483	?	2022-07-20	North America	Belize	Cayo	NA	North America	Belize	Cayo	genome	29578	Human	8	Female	?	BA.5.3	GRA	Central Medical Laboratory	Central Medical Laboratory	Roberto Melendez et al	?	?	?	2022-10-17	NA	8540	5209	5614	9184	1031	29578	3.485.699
946	Belize/CML-721/2022	ncov	EPI_ISL_15397484	?	2022-07-20	North America	Belize	Orange Walk	NA	North America	Belize	Orange Walk	genome	29578	Human	13	Female	?	BA.5.5	GRA	Central Medical Laboratory	Central Medical Laboratory	Roberto Melendez et al	?	?	?	2022-10-17	NA	8540	5210	5615	9187	1026	29578	3.468.794
947	Belize/CML-722/2022	ncov	EPI_ISL_15397485	?	2022-07-21	North America	Belize	Cayo	NA	North America	Belize	Cayo	genome	29584	Human	37	Male	?	BA.2.12.1	GRA	Central Medical Laboratory	Central Medical Laboratory	Roberto Melendez et al	?	?	?	2022-10-17	NA	8538	5210	5616	9192	1028	29584	3.474.851
948	Belize/CML-724/2022	ncov	EPI_ISL_15397486	?	2022-07-21	North America	Belize	Cayo	NA	North America	Belize	Cayo	genome	29269	Human	27	Male	?	BA.5.1	GRA	Central Medical Laboratory	Central Medical Laboratory	Roberto Melendez et al	?	?	?	2022-10-17	NA	8434	5136	5558	9109	1032	29269	3.525.915
949	Belize/CML-725/2022	ncov	EPI_ISL_15397487	?	2022-07-21	North America	Belize	Cayo	NA	North America	Belize	Cayo	genome	29723	Human	19	Female	?	BA.5.2.1	GRA	Central Medical Laboratory	Central Medical Laboratory	Roberto Melendez et al	?	?	?	2022-10-17	NA	8581	5235	5649	9225	1033	29723	3.475.423
950	Belize/CML-726/2022	ncov	EPI_ISL_15397488	?	2022-07-21	North America	Belize	Orange Walk	NA	North America	Belize	Orange Walk	genome	29578	Human	21	Female	?	BE.3	GRA	Central Medical Laboratory	Central Medical Laboratory	Roberto Melendez et al	?	?	?	2022-10-17	NA	8593	5260	5658	9290	777	29578	2.626.952
951	Belize/CML-727/2022	ncov	EPI_ISL_15397489	?	2022-07-22	North America	Belize	Cayo	NA	North America	Belize	Cayo	genome	29269	Human	20	Male	?	BA.5.1	GRA	Central Medical Laboratory	Central Medical Laboratory	Roberto Melendez et al	?	?	?	2022-10-17	NA	8316	5065	5480	8958	1450	29269	4.954.047
952	Belize/CML-728/2022	ncov	EPI_ISL_15397490	?	2022-07-25	North America	Belize	Cayo	NA	North America	Belize	Cayo	genome	29723	Human	31	Male	?	BA.5.1.1	GRA	Central Medical Laboratory	Central Medical Laboratory	Roberto Melendez et al	?	?	?	2022-10-17	NA	8589	5237	5641	9229	1027	29723	3.455.237
953	Belize/CML-729/2022	ncov	EPI_ISL_15397491	?	2022-07-25	North America	Belize	Cayo	NA	North America	Belize	Cayo	genome	29723	Human	36	Female	?	BA.5.1.1	GRA	Central Medical Laboratory	Central Medical Laboratory	Roberto Melendez et al	?	?	?	2022-10-17	NA	8531	5197	5612	9200	1183	29723	3.980.083
954	Belize/CML-73/2021	ncov	EPI_ISL_4296377	?	2021-06-23	North America	Belize	Orange Walk	NA	North America	Belize	Orange Walk	genome	29763	Human	20	Female	?	B.1.1.7	GRY	Central Medical Laboratory	Baylor College of Medicine	Alexander Kneubehl et al	?	?	?	2021-09-18	NA	8832	5424	5816	9537	154	29763	0.517421
955	Belize/CML-730/2022	ncov	EPI_ISL_15397492	?	2022-07-26	North America	Belize	Cayo	NA	North America	Belize	Cayo	genome	29723	Human	33	Male	?	BA.5.1	GRA	Central Medical Laboratory	Central Medical Laboratory	Roberto Melendez et al	?	?	?	2022-10-17	NA	8642	5285	5686	9325	785	29723	2.641.052
956	Belize/CML-731/2022	ncov	EPI_ISL_15397493	?	2022-07-27	North America	Belize	Belize	NA	North America	Belize	Belize	genome	29723	Human	54	Male	?	BA.5.1	GRA	Central Medical Laboratory	Central Medical Laboratory	Roberto Melendez et al	?	?	?	2022-10-17	NA	8529	5201	5618	9196	1179	29723	3.966.625
957	Belize/CML-732/2022	ncov	EPI_ISL_15397494	?	2022-07-27	North America	Belize	Cayo	NA	North America	Belize	Cayo	genome	29713	Human	56	Female	?	BF.21	GRA	Central Medical Laboratory	Central Medical Laboratory	Roberto Melendez et al	?	?	?	2022-10-17	NA	8484	5187	5584	9143	1315	29713	4.425.672
958	Belize/CML-733/2022	ncov	EPI_ISL_15397495	?	2022-07-27	North America	Belize	Cayo	NA	North America	Belize	Cayo	genome	29723	Human	22	Male	?	BF.21	GRA	Central Medical Laboratory	Central Medical Laboratory	Roberto Melendez et al	?	?	?	2022-10-17	NA	8489	5187	5585	9146	1316	29723	4.427.548
959	Belize/CML-734/2022	ncov	EPI_ISL_15397496	?	2022-07-28	North America	Belize	Belize	NA	North America	Belize	Belize	genome	29584	Human	52	Female	?	BA.2.36	GRA	Central Medical Laboratory	Central Medical Laboratory	Roberto Melendez et al	?	?	?	2022-10-17	NA	8375	5114	5509	9039	1547	29584	5.229.178
960	Belize/CML-735/2022	ncov	EPI_ISL_15397497	?	2022-07-29	North America	Belize	Belize	NA	North America	Belize	Belize	genome	29266	Human	38	Female	?	BA.5.1.1	GRA	Central Medical Laboratory	Central Medical Laboratory	Roberto Melendez et al	?	?	?	2022-10-17	NA	8434	5141	5559	9105	1027	29266	3.509.192
961	Belize/CML-736/2022	ncov	EPI_ISL_15397498	?	2022-07-29	North America	Belize	Belize	NA	North America	Belize	Belize	genome	29723	Human	47	Male	?	BA.5.2.1	GRA	Central Medical Laboratory	Central Medical Laboratory	Roberto Melendez et al	?	?	?	2022-10-17	NA	8584	5237	5648	9229	1025	29723	3.448.508
962	Belize/CML-737/2022	ncov	EPI_ISL_15397499	?	2022-07-29	North America	Belize	Cayo	NA	North America	Belize	Cayo	genome	28996	Human	50	Male	?	BA.5.1.12	GRA	Central Medical Laboratory	Central Medical Laboratory	Roberto Melendez et al	?	?	?	2022-10-17	NA	8148	4926	5324	8736	1862	28996	6.421.575
963	Belize/CML-738/2022	ncov	EPI_ISL_15397500	?	2022-07-28	North America	Belize	Cayo	NA	North America	Belize	Cayo	genome	29569	Human	24	Female	?	BA.4.6	GRA	Central Medical Laboratory	Central Medical Laboratory	Roberto Melendez et al	?	?	?	2022-10-17	NA	8533	5209	5611	9184	1032	29569	3.490.142
964	Belize/CML-739/2022	ncov	EPI_ISL_15397428	?	2022-07-28	North America	Belize	Cayo	NA	North America	Belize	Cayo	genome	29578	Human	27	Male	?	BA.4.4	GRA	Central Medical Laboratory	Central Medical Laboratory	Roberto Melendez et al	?	?	?	2022-10-17	NA	8307	5085	5467	8908	1811	29578	6.122.794
965	Belize/CML-74/2021	ncov	EPI_ISL_4296378	?	2021-06-25	North America	Belize	Belize	NA	North America	Belize	Belize	genome	29769	Human	43	Male	?	B.1.617.2	GK	Central Medical Laboratory	Baylor College of Medicine	Alexander Kneubehl et al	?	?	?	2021-09-18	NA	8823	5410	5798	9464	274	29769	0.920421
966	Belize/CML-740/2022	ncov	EPI_ISL_15397429	?	2022-07-28	North America	Belize	Cayo	NA	North America	Belize	Cayo	genome	29714	Human	26	Female	?	BA.4.2	GRA	Central Medical Laboratory	Central Medical Laboratory	Roberto Melendez et al	?	?	?	2022-10-17	NA	8654	5283	5684	9302	791	29714	2.662.045
967	Belize/CML-741/2022	ncov	EPI_ISL_15397430	?	2022-07-30	North America	Belize	Belize	NA	North America	Belize	Belize	genome	29723	Human	22	Female	?	BA.5.2.1	GRA	Central Medical Laboratory	Central Medical Laboratory	Roberto Melendez et al	?	?	?	2022-10-17	NA	8585	5239	5649	9223	1027	29723	3.455.237
968	Belize/CML-742/2022	ncov	EPI_ISL_15397431	?	2022-07-30	North America	Belize	Belize	NA	North America	Belize	Belize	genome	29711	Human	78	Male	?	BA.5.2.9	GRA	Central Medical Laboratory	Central Medical Laboratory	Roberto Melendez et al	?	?	?	2022-10-17	NA	8502	5178	5582	9117	1332	29711	4.483.188
969	Belize/CML-743/2022	ncov	EPI_ISL_15397432	?	2022-08-01	North America	Belize	Orange Walk	NA	North America	Belize	Orange Walk	genome	29720	Human	33	Female	?	BA.5.1	GRA	Central Medical Laboratory	Central Medical Laboratory	Roberto Melendez et al	?	?	?	2022-10-17	NA	8457	5156	5561	9116	1430	29720	4.811.575
970	Belize/CML-744/2022	ncov	EPI_ISL_15397433	?	2022-07-31	North America	Belize	Cayo	NA	North America	Belize	Cayo	genome	29723	Human	2	Male	?	BA.5.1	GRA	Central Medical Laboratory	Central Medical Laboratory	Roberto Melendez et al	?	?	?	2022-10-17	NA	8544	5222	5625	9182	1150	29723	3.869.058
971	Belize/CML-745/2022	ncov	EPI_ISL_15397434	?	2022-07-30	North America	Belize	Cayo	NA	North America	Belize	Cayo	genome	29578	Human	47	Male	?	BF.8	GRA	Central Medical Laboratory	Central Medical Laboratory	Roberto Melendez et al	?	?	?	2022-10-17	NA	8059	4897	5287	8630	2705	29578	9.145.311
972	Belize/CML-746/2022	ncov	EPI_ISL_15397435	?	2022-08-02	North America	Belize	Cayo	NA	North America	Belize	Cayo	genome	29723	Human	42	Female	?	BF.8	GRA	Central Medical Laboratory	Central Medical Laboratory	Roberto Melendez et al	?	?	?	2022-10-17	NA	8469	5140	5546	9107	1461	29723	4.915.385
973	Belize/CML-747/2022	ncov	EPI_ISL_15397436	?	2022-08-01	North America	Belize	Cayo	NA	North America	Belize	Cayo	genome	29269	Human	19	Male	?	BA.5.1	GRA	Central Medical Laboratory	Central Medical Laboratory	Roberto Melendez et al	?	?	?	2022-10-17	NA	8319	5062	5476	8967	1445	29269	4.936.964
974	Belize/CML-748/2022	ncov	EPI_ISL_15397437	?	2022-08-02	North America	Belize	Corozal	NA	North America	Belize	Corozal	genome	29578	Human	26	Female	?	BA.5.1	GRA	Central Medical Laboratory	Central Medical Laboratory	Roberto Melendez et al	?	?	?	2022-10-17	NA	8393	5123	5505	9010	1547	29578	5.230.239
975	Belize/CML-749/2022	ncov	EPI_ISL_15397438	?	2022-07-29	North America	Belize	Cayo	NA	North America	Belize	Cayo	genome	29723	Human	20	Male	?	BA.5.1	GRA	Central Medical Laboratory	Central Medical Laboratory	Roberto Melendez et al	?	?	?	2022-10-17	NA	8585	5237	5646	9229	1026	29723	3.451.872
976	Belize/CML-75/2021	ncov	EPI_ISL_4296379	?	2021-06-23	North America	Belize	Belize	NA	North America	Belize	Belize	genome	29606	Human	28	Male	?	P.1.17	GR	Central Medical Laboratory	Baylor College of Medicine	Alexander Kneubehl et al	?	?	?	2021-09-18	NA	8466	5198	5560	9059	1323	29606	4.468.689
977	Belize/CML-750/2022	ncov	EPI_ISL_15397439	?	2022-08-02	North America	Belize	Cayo	NA	North America	Belize	Cayo	genome	29729	Human	46	Male	?	BA.2.12.1	GRA	Central Medical Laboratory	Central Medical Laboratory	Roberto Melendez et al	?	?	?	2022-10-17	NA	8660	5277	5689	9315	788	29729	2.650.611
978	Belize/CML-751/2022	ncov	EPI_ISL_15397440	?	2022-08-02	North America	Belize	Cayo	NA	North America	Belize	Cayo	genome	29723	Human	27	Female	?	BF.8	GRA	Central Medical Laboratory	Central Medical Laboratory	Roberto Melendez et al	?	?	?	2022-10-17	NA	8493	5156	5563	9163	1348	29723	4.535.208
979	Belize/CML-752/2022	ncov	EPI_ISL_15397441	?	2022-08-03	North America	Belize	Belize	NA	North America	Belize	Belize	genome	29435	Human	20	Male	?	BA.5.1	GRA	Central Medical Laboratory	Central Medical Laboratory	Roberto Melendez et al	?	?	?	2022-10-17	NA	8389	5090	5496	9031	1429	29435	4.854.765
980	Belize/CML-753/2022	ncov	EPI_ISL_15397442	?	2022-08-03	North America	Belize	Cayo	NA	North America	Belize	Cayo	genome	29607	Human	24	Female	?	BA.5.1	GRA	Central Medical Laboratory	Central Medical Laboratory	Roberto Melendez et al	?	?	?	2022-10-17	NA	8399	5119	5519	9074	1496	29607	5.052.859
981	Belize/CML-754/2022	ncov	EPI_ISL_15397443	?	2022-08-04	North America	Belize	Cayo	NA	North America	Belize	Cayo	genome	29584	Human	24	Female	?	BA.2.12.1	GRA	Central Medical Laboratory	Central Medical Laboratory	Roberto Melendez et al	?	?	?	2022-10-17	NA	8468	5158	5558	9115	1285	29584	4.343.564
982	Belize/CML-755/2022	ncov	EPI_ISL_15397444	?	2022-08-04	North America	Belize	Cayo	NA	North America	Belize	Cayo	genome	29723	Human	38	Female	?	BA.5.1	GRA	Central Medical Laboratory	Central Medical Laboratory	Roberto Melendez et al	?	?	?	2022-10-17	NA	8659	5283	5691	9303	787	29723	2.647.781
983	Belize/CML-756/2022	ncov	EPI_ISL_15397445	?	2022-08-05	North America	Belize	Cayo	NA	North America	Belize	Cayo	genome	29723	Human	38	Male	?	BA.5.1	GRA	Central Medical Laboratory	Central Medical Laboratory	Roberto Melendez et al	?	?	?	2022-10-17	NA	8472	5161	5580	9129	1381	29723	4.646.234
984	Belize/CML-757/2022	ncov	EPI_ISL_15397446	?	2022-08-06	North America	Belize	Belize	NA	North America	Belize	Belize	genome	29723	Human	37	Female	?	BF.26	GRA	Central Medical Laboratory	Central Medical Laboratory	Roberto Melendez et al	?	?	?	2022-10-17	NA	8586	5238	5643	9229	1027	29723	3.455.237
985	Belize/CML-758/2022	ncov	EPI_ISL_15397447	?	2022-08-05	North America	Belize	Cayo	NA	North America	Belize	Cayo	genome	29723	Human	14	Female	?	BA.5.1	GRA	Central Medical Laboratory	Central Medical Laboratory	Roberto Melendez et al	?	?	?	2022-10-17	NA	8713	5332	5733	9410	535	29723	1.799.953
986	Belize/CML-759/2022	ncov	EPI_ISL_15397448	?	2022-08-09	North America	Belize	Cayo	NA	North America	Belize	Cayo	genome	29723	Human	33	Female	?	BA.5.1.3	GRA	Central Medical Laboratory	Central Medical Laboratory	Roberto Melendez et al	?	?	?	2022-10-17	NA	8458	5159	5562	9112	1432	29723	4.817.818
987	Belize/CML-76/2021	ncov	EPI_ISL_4296380	?	2021-06-23	North America	Belize	Stann Creek	NA	North America	Belize	Stann Creek	genome	29773	Human	0	Male	?	A.2.5	G	Central Medical Laboratory	Baylor College of Medicine	Alexander Kneubehl et al	?	?	?	2021-09-18	NA	8689	5315	5687	9244	838	29773	2.814.631
988	Belize/CML-760/2022	ncov	EPI_ISL_15397449	?	2022-08-10	North America	Belize	Belize	NA	North America	Belize	Belize	genome	29723	Human	8	Male	?	BA.5.1.25	GRA	Central Medical Laboratory	Central Medical Laboratory	Roberto Melendez et al	?	?	?	2022-10-17	NA	8599	5242	5664	9273	945	29723	3.179.356
989	Belize/CML-761/2022	ncov	EPI_ISL_15397450	?	2022-08-10	North America	Belize	Belize	NA	North America	Belize	Belize	genome	29723	Human	8	Female	?	BA.5.1	GRA	Central Medical Laboratory	Central Medical Laboratory	Roberto Melendez et al	?	?	?	2022-10-17	NA	8598	5242	5663	9275	945	29723	3.179.356
990	Belize/CML-762/2022	ncov	EPI_ISL_15397451	?	2022-08-10	North America	Belize	Belize	NA	North America	Belize	Belize	genome	29723	Human	36	Female	?	BA.5.6	GRA	Central Medical Laboratory	Central Medical Laboratory	Roberto Melendez et al	?	?	?	2022-10-17	NA	8658	5279	5691	9307	788	29723	2.651.146
991	Belize/CML-763/2022	ncov	EPI_ISL_15397452	?	2022-08-10	North America	Belize	Cayo	NA	North America	Belize	Cayo	genome	29723	Human	45	Female	?	BF.21	GRA	Central Medical Laboratory	Central Medical Laboratory	Roberto Melendez et al	?	?	?	2022-10-17	NA	8652	5283	5691	9301	796	29723	2.678.061
992	Belize/CML-764/2022	ncov	EPI_ISL_15397453	?	2022-08-14	North America	Belize	Cayo	NA	North America	Belize	Cayo	genome	29723	Human	49	Female	?	BA.5.1	GRA	Central Medical Laboratory	Central Medical Laboratory	Roberto Melendez et al	?	?	?	2022-10-17	NA	8513	5185	5580	9140	1305	29723	4.390.539
993	Belize/CML-765/2022	ncov	EPI_ISL_15397454	?	2022-08-17	North America	Belize	Belize	NA	North America	Belize	Belize	genome	29720	Human	34	Male	?	BE.3	GRA	Central Medical Laboratory	Central Medical Laboratory	Roberto Melendez et al	?	?	?	2022-10-17	NA	8585	5235	5646	9229	1025	29720	3.448.856
994	Belize/CML-766/2022	ncov	EPI_ISL_15397455	?	2022-08-17	North America	Belize	Cayo	NA	North America	Belize	Cayo	genome	29723	Human	22	Male	?	BA.5.2.28	GRA	Central Medical Laboratory	Central Medical Laboratory	Roberto Melendez et al	?	?	?	2022-10-17	NA	8613	5252	5662	9250	946	29723	318.272
995	Belize/CML-767/2022	ncov	EPI_ISL_15397456	?	2022-08-16	North America	Belize	Cayo	NA	North America	Belize	Cayo	genome	29723	Human	44	Female	?	BA.5.1.12	GRA	Central Medical Laboratory	Central Medical Laboratory	Roberto Melendez et al	?	?	?	2022-10-17	NA	8543	5212	5622	9203	1143	29723	3.845.507
996	Belize/CML-768/2022	ncov	EPI_ISL_15397457	?	2022-08-18	North America	Belize	Cayo	NA	North America	Belize	Cayo	genome	29723	Human	30	Female	?	BA.5.1	GRA	Central Medical Laboratory	Central Medical Laboratory	Roberto Melendez et al	?	?	?	2022-10-17	NA	8643	5273	5683	9290	834	29723	2.805.908
997	Belize/CML-769/2022	ncov	EPI_ISL_15397458	?	2022-08-17	North America	Belize	Belize	NA	North America	Belize	Belize	genome	29714	Human	27	Female	?	BA.4.6	GRA	Central Medical Laboratory	Central Medical Laboratory	Roberto Melendez et al	?	?	?	2022-10-17	NA	8708	5331	5731	9408	536	29714	1.803.863
998	Belize/CML-77/2021	ncov	EPI_ISL_4296381	?	2021-06-21	North America	Belize	Stann Creek	NA	North America	Belize	Stann Creek	genome	29773	Human	0	Female	?	A.2.5	G	Central Medical Laboratory	Baylor College of Medicine	Alexander Kneubehl et al	?	?	?	2021-09-18	NA	8575	5248	5613	9092	1245	29773	4.181.641
999	Belize/CML-770/2022	ncov	EPI_ISL_15397459	?	2022-08-18	North America	Belize	Cayo	NA	North America	Belize	Cayo	genome	29714	Human	31	Male	?	BA.4.4	GRA	Central Medical Laboratory	Central Medical Laboratory	Roberto Melendez et al	?	?	?	2022-10-17	NA	8705	5332	5734	9408	535	29714	1.800.498
1000	Belize/CML-771/2022	ncov	EPI_ISL_15397460	?	2022-08-17	North America	Belize	Belize	NA	North America	Belize	Belize	genome	29569	Human	3	Female	?	BA.4.6	GRA	Central Medical Laboratory	Central Medical Laboratory	Roberto Melendez et al	?	?	?	2022-10-17	NA	8461	5159	5561	9096	1292	29569	4.369.441
1001	Belize/CML-772/2022	ncov	EPI_ISL_15397461	?	2022-08-18	North America	Belize	Belize	NA	North America	Belize	Belize	genome	29714	Human	26	Female	?	BA.4.6	GRA	Central Medical Laboratory	Central Medical Laboratory	Roberto Melendez et al	?	?	?	2022-10-17	NA	8582	5236	5643	9228	1025	29714	3.449.552
1002	Belize/CML-773/2022	ncov	EPI_ISL_15397462	?	2022-08-17	North America	Belize	Cayo	NA	North America	Belize	Cayo	genome	29714	Human	20	Male	?	BA.5.1	GRA	Central Medical Laboratory	Central Medical Laboratory	Roberto Melendez et al	?	?	?	2022-10-17	NA	8639	5286	5688	9328	773	29714	2.601.467
1003	Belize/CML-78/2021	ncov	EPI_ISL_4296382	?	2021-06-23	North America	Belize	Stann Creek	NA	North America	Belize	Stann Creek	genome	29764	Human	22	Female	?	A.2.5	G	Central Medical Laboratory	Baylor College of Medicine	Alexander Kneubehl et al	?	?	?	2021-09-18	NA	8687	5312	5685	9241	839	29764	2.818.842
1004	Belize/CML-79/2021	ncov	EPI_ISL_4296383	?	2021-06-23	North America	Belize	Orange Walk	NA	North America	Belize	Orange Walk	genome	29764	Human	45	Male	?	B.1.1.7	G	Central Medical Laboratory	Baylor College of Medicine	Alexander Kneubehl et al	?	?	?	2021-09-18	NA	8699	5325	5721	9392	627	29764	2.106.572
1005	Belize/CML-8/2021	ncov	EPI_ISL_4296317	?	2021-01-21	North America	Belize	Belize	NA	North America	Belize	Belize	genome	29782	Human	25	Male	?	B.1	G	Central Medical Laboratory	Baylor College of Medicine	Alexander Kneubehl et al	?	?	?	2021-09-18	NA	8738	5369	5746	9398	531	29782	1.782.956
1006	Belize/CML-80/2021	ncov	EPI_ISL_4296384	?	2021-06-23	North America	Belize	Orange Walk	NA	North America	Belize	Orange Walk	genome	29763	Human	21	Female	?	B.1.1.7	GRY	Central Medical Laboratory	Baylor College of Medicine	Alexander Kneubehl et al	?	?	?	2021-09-18	NA	8775	5390	5781	9451	366	29763	1.229.715
1007	Belize/CML-81/2021	ncov	EPI_ISL_4296385	?	2021-06-23	North America	Belize	Orange Walk	NA	North America	Belize	Orange Walk	genome	29773	Human	25	Female	?	A.2.5	G	Central Medical Laboratory	Baylor College of Medicine	Alexander Kneubehl et al	?	?	?	2021-09-18	NA	8464	5205	5547	9013	1544	29773	5.185.907
1008	Belize/CML-82/2021	ncov	EPI_ISL_4296386	?	2021-06-23	North America	Belize	Corozal	NA	North America	Belize	Corozal	genome	29763	Human	24	Female	?	B.1.1.7	GRY	Central Medical Laboratory	Baylor College of Medicine	Alexander Kneubehl et al	?	?	?	2021-09-18	NA	8775	5389	5781	9452	366	29763	1.229.715
1009	Belize/CML-83/2021	ncov	EPI_ISL_4296387	?	2021-06-25	North America	Belize	Belize	NA	North America	Belize	Belize	genome	29763	Human	23	Female	?	B.1.1.7	GRY	Central Medical Laboratory	Baylor College of Medicine	Alexander Kneubehl et al	?	?	?	2021-09-18	NA	8769	5376	5762	9370	486	29763	16.329
1010	Belize/CML-84/2021	ncov	EPI_ISL_4296388	?	2021-06-24	North America	Belize	Belize	NA	North America	Belize	Belize	genome	29763	Human	41	Female	?	B.1.1.7	GRY	Central Medical Laboratory	Baylor College of Medicine	Alexander Kneubehl et al	?	?	?	2021-09-18	NA	8769	5377	5762	9369	486	29763	16.329
1011	Belize/CML-85/2021	ncov	EPI_ISL_4296389	?	2021-05-07	North America	Belize	Corozal	NA	North America	Belize	Corozal	genome	29763	Human	58	Female	?	B.1.1.7	GRY	Central Medical Laboratory	Baylor College of Medicine	Alexander Kneubehl et al	?	?	?	2021-09-18	NA	8744	5377	5756	9426	460	29763	1.545.543
1012	Belize/CML-86/2021	ncov	EPI_ISL_4296390	?	2021-05-07	North America	Belize	Belize	NA	North America	Belize	Belize	genome	29777	Human	21	Female	?	P.1.17	GR	Central Medical Laboratory	Baylor College of Medicine	Alexander Kneubehl et al	?	?	?	2021-09-18	NA	8678	5333	5697	9292	777	29777	2.609.397
1013	Belize/CML-87/2021	ncov	EPI_ISL_4296391	?	2021-05-07	North America	Belize	Belize	NA	North America	Belize	Belize	genome	29776	Human	43	Female	?	B.1.617.2	GK	Central Medical Laboratory	Baylor College of Medicine	Alexander Kneubehl et al	?	?	?	2021-09-18	NA	8675	5333	5709	9271	788	29776	2.646.427
1014	Belize/CML-88/2021	ncov	EPI_ISL_4296392	?	2021-05-07	North America	Belize	Belize	NA	North America	Belize	Belize	genome	29769	Human	9	Female	?	B.1.617.2	GK	Central Medical Laboratory	Baylor College of Medicine	Alexander Kneubehl et al	?	?	?	2021-09-18	NA	8823	5410	5798	9464	274	29769	0.920421
1015	Belize/CML-89/2021	ncov	EPI_ISL_4296393	?	2021-04-07	North America	Belize	Belize	NA	North America	Belize	Belize	genome	29769	Human	11	Female	?	B.1.617.2	GK	Central Medical Laboratory	Baylor College of Medicine	Alexander Kneubehl et al	?	?	?	2021-09-18	NA	8823	5410	5798	9464	274	29769	0.920421
1016	Belize/CML-9/2021	ncov	EPI_ISL_4296318	?	2021-01-21	North America	Belize	Belize	NA	North America	Belize	Belize	genome	29782	Human	50	Female	?	B.1.147	G	Central Medical Laboratory	Baylor College of Medicine	Alexander Kneubehl et al	?	?	?	2021-09-18	NA	8764	5370	5754	9419	475	29782	1.594.923
1017	Belize/CML-90/2021	ncov	EPI_ISL_4296394	?	2021-05-07	North America	Belize	Belize	NA	North America	Belize	Belize	genome	29769	Human	5	Male	?	B.1.617.2	GK	Central Medical Laboratory	Baylor College of Medicine	Alexander Kneubehl et al	?	?	?	2021-09-18	NA	8824	5409	5797	9464	275	29769	0.92378
1018	Belize/CML-91/2021	ncov	EPI_ISL_4296395	?	2021-05-07	North America	Belize	Cayo	NA	North America	Belize	Cayo	genome	29764	Human	31	Female	?	A.2.5	G	Central Medical Laboratory	Baylor College of Medicine	Alexander Kneubehl et al	?	?	?	2021-09-18	NA	8628	5281	5651	9170	1034	29764	3.473.995
1019	Belize/CML-92/2021	ncov	EPI_ISL_4296396	?	2021-02-07	North America	Belize	Toledo BZ	NA	North America	Belize	Toledo BZ	genome	29770	Human	52	Female	?	B.1.617.2	GK	Central Medical Laboratory	Baylor College of Medicine	Alexander Kneubehl et al	?	?	?	2021-09-18	NA	8823	5410	5798	9463	276	29770	0.927108
1020	Belize/CML-93/2021	ncov	EPI_ISL_4296397	?	2021-05-07	North America	Belize	Belize	NA	North America	Belize	Belize	genome	29770	Human	10	Female	?	B.1.617.2	GK	Central Medical Laboratory	Baylor College of Medicine	Alexander Kneubehl et al	?	?	?	2021-09-18	NA	8823	5410	5797	9463	277	29770	0.930467
1021	Belize/CML-94/2021	ncov	EPI_ISL_4296398	?	2021-05-07	North America	Belize	Belize	NA	North America	Belize	Belize	genome	29769	Human	10	Male	?	B.1.617.2	GK	Central Medical Laboratory	Baylor College of Medicine	Alexander Kneubehl et al	?	?	?	2021-09-18	NA	8824	5410	5796	9464	275	29769	0.92378
1022	Belize/CML-95/2021	ncov	EPI_ISL_4296399	?	2021-04-07	North America	Belize	Belize	NA	North America	Belize	Belize	genome	29770	Human	13	Female	?	B.1.617.2	GK	Central Medical Laboratory	Baylor College of Medicine	Alexander Kneubehl et al	?	?	?	2021-09-18	NA	8824	5410	5797	9463	276	29770	0.927108
1023	Belize/CML-96/2021	ncov	EPI_ISL_4296400	?	2021-06-29	North America	Belize	Toledo BZ	NA	North America	Belize	Toledo BZ	genome	29773	Human	33	Female	?	A.2.5	G	Central Medical Laboratory	Baylor College of Medicine	Alexander Kneubehl et al	?	?	?	2021-09-18	NA	8632	5280	5648	9180	1033	29773	3.469.587
1024	Belize/CML-97/2021	ncov	EPI_ISL_4296401	?	2021-05-07	North America	Belize	Belize	NA	North America	Belize	Belize	genome	29770	Human	80	Female	?	B.1.617.2	GK	Central Medical Laboratory	Baylor College of Medicine	Alexander Kneubehl et al	?	?	?	2021-09-18	NA	8823	5410	5798	9463	276	29770	0.927108
1025	Belize/CML-98/2021	ncov	EPI_ISL_4296402	?	2021-04-07	North America	Belize	Corozal	NA	North America	Belize	Corozal	genome	29763	Human	51	Male	?	B.1.1.7	GRY	Central Medical Laboratory	Baylor College of Medicine	Alexander Kneubehl et al	?	?	?	2021-09-18	NA	8891	5457	5844	9571	0	29763	0
1026	Belize/CML-99/2021	ncov	EPI_ISL_4296403	?	2021-03-07	North America	Belize	Belize	NA	North America	Belize	Belize	genome	29769	Human	38	Female	?	B.1.617.2	GK	Central Medical Laboratory	Baylor College of Medicine	Alexander Kneubehl et al	?	?	?	2021-09-18	NA	8824	5411	5797	9463	274	29769	0.920421
1027	Belize/GMI-9248263/2022	ncov	EPI_ISL_16921718	?	2022-09-26	North America	Belize	Belize	NA	North America	Belize	Belize	genome	29744	Human	17	?	?	BA.5.1	GRA	Central Medical Laboratory	Gorgas Memorial Institute of Health Studies	Aldo Sosa et al	?	?	?	2023-02-14	NA	8889	5434	5834	9581	6	29744	0.020172
1028	Belize/GMI-9321098/2022	ncov	EPI_ISL_16921719	?	2022-10-18	North America	Belize	Belize	NA	North America	Belize	Belize	genome	29756	Human	51	?	?	BA.5.2.13	GRA	Central Medical Laboratory	Gorgas Memorial Institute of Health Studies	Aldo Sosa et al	?	?	?	2023-02-14	NA	8745	5343	5756	9433	479	29756	1.609.759
1029	Belize/GMI-9321491/2022	ncov	EPI_ISL_16921720	?	2022-10-15	North America	Belize	Belize	NA	North America	Belize	Belize	genome	29738	Human	31	?	?	BF.21	GRA	Central Medical Laboratory	Gorgas Memorial Institute of Health Studies	Aldo Sosa et al	?	?	?	2023-02-14	NA	8813	5389	5792	9506	238	29738	0.800323
1030	Belize/GMI-9323990/2022	ncov	EPI_ISL_16921721	?	2022-11-07	North America	Belize	Belize	NA	North America	Belize	Belize	genome	28996	Human	21	?	?	BA.2	GRA	Central Medical Laboratory	Gorgas Memorial Institute of Health Studies	Aldo Sosa et al	?	?	?	2023-02-14	NA	7320	4375	4775	7873	4653	28996	16.047.041
1031	Belize/GMI-9324208/2022	ncov	EPI_ISL_16921722	?	2022-11-07	North America	Belize	Belize	NA	North America	Belize	Belize	genome	29797	Human	24	?	?	BQ.1.1.4	GRA	Central Medical Laboratory	Gorgas Memorial Institute of Health Studies	Aldo Sosa et al	?	?	?	2023-02-14	NA	8788	5376	5765	9463	405	29797	1.359.197
1032	Belize/GMI-9324759/2022	ncov	EPI_ISL_16921723	?	2022-11-09	North America	Belize	Belize	NA	North America	Belize	Belize	genome	29793	Human	25	?	?	XBB.1	GRA	Central Medical Laboratory	Gorgas Memorial Institute of Health Studies	Aldo Sosa et al	?	?	?	2023-02-14	NA	8892	5449	5833	9581	38	29793	0.127547
1033	Belize/GMI-9324909/2022	ncov	EPI_ISL_16921724	?	2022-11-07	North America	Belize	Belize	NA	North America	Belize	Belize	genome	29745	Human	33	?	?	BA.5.2.27	GRA	Central Medical Laboratory	Gorgas Memorial Institute of Health Studies	Aldo Sosa et al	?	?	?	2023-02-14	NA	8891	5435	5836	9583	0	29745	0
1034	Belize/GMI-9325054/2022	ncov	EPI_ISL_16921725	?	2022-11-10	North America	Belize	Belize	NA	North America	Belize	Belize	genome	29646	Human	25	?	?	BF.21	GRA	Central Medical Laboratory	Gorgas Memorial Institute of Health Studies	Aldo Sosa et al	?	?	?	2023-02-14	NA	8733	5338	5749	9416	410	29646	1.382.986
1035	Belize/GMI-9326623/2022	ncov	EPI_ISL_16921726	?	2022-11-21	North America	Belize	Belize	NA	North America	Belize	Belize	genome	29646	Human	16	?	?	BA.5.1	GRA	Central Medical Laboratory	Gorgas Memorial Institute of Health Studies	Aldo Sosa et al	?	?	?	2023-02-14	NA	8673	5302	5701	9354	616	29646	2.077.852
1036	Belize/GMI-9327002/2022	ncov	EPI_ISL_16921727	?	2022-11-24	North America	Belize	Belize	NA	North America	Belize	Belize	genome	29740	Human	32	?	?	BF.21	GRA	Central Medical Laboratory	Gorgas Memorial Institute of Health Studies	Aldo Sosa et al	?	?	?	2023-02-14	NA	8724	5342	5735	9433	506	29740	1.701.412
1037	Belize/GMI-9327039/2022	ncov	EPI_ISL_16921728	?	2022-11-24	North America	Belize	Belize	NA	North America	Belize	Belize	genome	29789	Human	85	?	?	BF.7.4	GRA	Central Medical Laboratory	Gorgas Memorial Institute of Health Studies	Aldo Sosa et al	?	?	?	2023-02-14	NA	8900	5450	5839	9600	0	29789	0
1038	Belize/GMI-9327090/2022	ncov	EPI_ISL_16921729	?	2022-11-20	North America	Belize	Belize	NA	North America	Belize	Belize	genome	29797	Human	40	?	?	BN.1.3	GRA	Central Medical Laboratory	Gorgas Memorial Institute of Health Studies	Aldo Sosa et al	?	?	?	2023-02-14	NA	8838	5408	5794	9510	247	29797	0.828943
1039	Belize/GMI-9327095/2022	ncov	EPI_ISL_16921730	?	2022-11-21	North America	Belize	Belize	NA	North America	Belize	Belize	genome	29743	Human	40	?	?	BA.2.10.1	GRA	Central Medical Laboratory	Gorgas Memorial Institute of Health Studies	Aldo Sosa et al	?	?	?	2023-02-14	NA	8796	5382	5776	9474	315	29743	1.059.073
1040	Belize/GMI-9327298/2022	ncov	EPI_ISL_16921731	?	2022-11-25	North America	Belize	Belize	NA	North America	Belize	Belize	genome	29741	Human	35	?	?	XBB.1	GRA	Central Medical Laboratory	Gorgas Memorial Institute of Health Studies	Aldo Sosa et al	?	?	?	2023-02-14	NA	8740	5351	5743	9413	494	29741	1.661.007
1041	Belize/GMI-9327412/2022	ncov	EPI_ISL_16921732	?	2022-11-25	North America	Belize	Belize	NA	North America	Belize	Belize	genome	29778	Human	29	?	?	BQ.1.1.32	GRA	Central Medical Laboratory	Gorgas Memorial Institute of Health Studies	Aldo Sosa et al	?	?	?	2023-02-14	NA	8896	5446	5829	9584	23	29778	0.077238
1042	Belize/GMI-9327604/2022	ncov	EPI_ISL_16921733	?	2022-11-27	North America	Belize	Belize	NA	North America	Belize	Belize	genome	29741	Human	34	?	?	BQ.1.1.18	GRA	Central Medical Laboratory	Gorgas Memorial Institute of Health Studies	Aldo Sosa et al	?	?	?	2023-02-14	NA	8822	5393	5799	9510	217	29741	0.729632
1043	Belize/GMI-9327656/2022	ncov	EPI_ISL_16921734	?	2022-11-29	North America	Belize	Belize	NA	North America	Belize	Belize	genome	29749	Human	47	?	?	BQ.1.1	GRA	Central Medical Laboratory	Gorgas Memorial Institute of Health Studies	Aldo Sosa et al	?	?	?	2023-02-14	NA	8754	5350	5747	9425	473	29749	1.589.969
1044	Belize/GMI-9327663/2022	ncov	EPI_ISL_16921735	?	2022-11-28	North America	Belize	Belize	NA	North America	Belize	Belize	genome	29795	Human	25	?	?	BQ.1.1.4	GRA	Central Medical Laboratory	Gorgas Memorial Institute of Health Studies	Aldo Sosa et al	?	?	?	2023-02-14	NA	8906	5453	5839	9597	0	29795	0
1045	Belize/GMI-9327707/2022	ncov	EPI_ISL_16921736	?	2022-11-28	North America	Belize	Belize	NA	North America	Belize	Belize	genome	29766	Human	53	?	?	BA.2.10.1	GRA	Central Medical Laboratory	Gorgas Memorial Institute of Health Studies	Aldo Sosa et al	?	?	?	2023-02-14	NA	8896	5452	5835	9583	0	29766	0
1046	Belize/GMI-9327724/2022	ncov	EPI_ISL_16921737	?	2022-11-28	North America	Belize	Belize	NA	North America	Belize	Belize	genome	29740	Human	43	?	?	BQ.1.1.4	GRA	Central Medical Laboratory	Gorgas Memorial Institute of Health Studies	Aldo Sosa et al	?	?	?	2023-02-14	NA	8848	5410	5811	9535	136	29740	0.457297
1047	Belize/GMI-9327728/2022	ncov	EPI_ISL_16921738	?	2022-11-28	North America	Belize	Belize	NA	North America	Belize	Belize	genome	29643	Human	31	?	?	BA.2.10.1	GRA	Central Medical Laboratory	Gorgas Memorial Institute of Health Studies	Aldo Sosa et al	?	?	?	2023-02-14	NA	8749	5361	5747	9430	356	29643	1.200.958
1048	Belize/GMI-9327896/2022	ncov	EPI_ISL_16921739	?	2022-11-27	North America	Belize	Belize	NA	North America	Belize	Belize	genome	29744	Human	8	?	?	BQ.1.1.4	GRA	Central Medical Laboratory	Gorgas Memorial Institute of Health Studies	Aldo Sosa et al	?	?	?	2023-02-14	NA	8695	5312	5713	9373	651	29744	2.188.677
1049	Belize/GMI-9327934/2022	ncov	EPI_ISL_16921740	?	2022-11-28	North America	Belize	Belize	NA	North America	Belize	Belize	genome	29750	Human	29	?	?	BA.2.10.1	GRA	Central Medical Laboratory	Gorgas Memorial Institute of Health Studies	Aldo Sosa et al	?	?	?	2023-02-14	NA	8859	5424	5813	9548	106	29750	0.356303
1050	Belize/GMI-9327945/2022	ncov	EPI_ISL_16921741	?	2022-11-28	North America	Belize	Belize	NA	North America	Belize	Belize	genome	29806	Human	30	?	?	BN.1.3.1	GRA	Central Medical Laboratory	Gorgas Memorial Institute of Health Studies	Aldo Sosa et al	?	?	?	2023-02-14	NA	8835	5410	5795	9501	265	29806	0.889083
1051	Belize/GMI-9327964/2022	ncov	EPI_ISL_16921742	?	2022-11-28	North America	Belize	Belize	NA	North America	Belize	Belize	genome	29738	Human	30	?	?	BQ.1.1.18	GRA	Central Medical Laboratory	Gorgas Memorial Institute of Health Studies	Aldo Sosa et al	?	?	?	2023-02-14	NA	8807	5383	5781	9488	279	29738	0.938194
1052	Belize/GMI-9327972/2022	ncov	EPI_ISL_16921743	?	2022-11-29	North America	Belize	Belize	NA	North America	Belize	Belize	genome	29649	Human	47	?	?	XBB.1	GRA	Central Medical Laboratory	Gorgas Memorial Institute of Health Studies	Aldo Sosa et al	?	?	?	2023-02-14	NA	8707	5330	5713	9377	522	29649	1.760.599
1053	Belize/GMI-9327995/2022	ncov	EPI_ISL_16921744	?	2022-11-30	North America	Belize	Belize	NA	North America	Belize	Belize	genome	29746	Human	35	?	?	BA.2	GRA	Central Medical Laboratory	Gorgas Memorial Institute of Health Studies	Aldo Sosa et al	?	?	?	2023-02-14	NA	8758	5347	5743	9401	497	29746	1.670.813
1054	Belize/GMI-9328099/2022	ncov	EPI_ISL_16921745	?	2022-11-28	North America	Belize	Belize	NA	North America	Belize	Belize	genome	29738	Human	40	?	?	BQ.1.1.11	GRA	Central Medical Laboratory	Gorgas Memorial Institute of Health Studies	Aldo Sosa et al	?	?	?	2023-02-14	NA	8803	5383	5784	9489	279	29738	0.938194
1055	Belize/GMI-9328117/2022	ncov	EPI_ISL_16921746	?	2022-11-29	North America	Belize	Belize	NA	North America	Belize	Belize	genome	29782	Human	47	?	?	BF.21	GRA	Central Medical Laboratory	Gorgas Memorial Institute of Health Studies	Aldo Sosa et al	?	?	?	2023-02-14	NA	8897	5449	5842	9594	0	29782	0
1056	Belize/GMI-9328162/2022	ncov	EPI_ISL_16921747	?	2022-11-29	North America	Belize	Belize	NA	North America	Belize	Belize	genome	29793	Human	38	?	?	XBB.1	GRA	Central Medical Laboratory	Gorgas Memorial Institute of Health Studies	Aldo Sosa et al	?	?	?	2023-02-14	NA	8903	5459	5837	9594	0	29793	0
1057	Belize/GMI-9328205/2022	ncov	EPI_ISL_16921748	?	2022-11-29	North America	Belize	Belize	NA	North America	Belize	Belize	genome	29764	Human	19	?	?	BQ.1.1.18	GRA	Central Medical Laboratory	Gorgas Memorial Institute of Health Studies	Aldo Sosa et al	?	?	?	2023-02-14	NA	8733	5338	5739	9411	543	29764	1.824.352
1058	Belize/GMI-9328210/2022	ncov	EPI_ISL_16921749	?	2022-11-29	North America	Belize	Belize	NA	North America	Belize	Belize	genome	29757	Human	61	?	?	CP.1	GRA	Central Medical Laboratory	Gorgas Memorial Institute of Health Studies	Aldo Sosa et al	?	?	?	2023-02-14	NA	8883	5429	5832	9576	37	29757	0.12434
1059	Belize/GMI-9328348/2022	ncov	EPI_ISL_16921750	?	2022-11-30	North America	Belize	Belize	NA	North America	Belize	Belize	genome	29790	Human	9	?	?	XBB.1	GRA	Central Medical Laboratory	Gorgas Memorial Institute of Health Studies	Aldo Sosa et al	?	?	?	2023-02-14	NA	8902	5461	5836	9591	0	29790	0
1060	Belize/GMI-9328382/2022	ncov	EPI_ISL_16921751	?	2022-11-30	North America	Belize	Belize	NA	North America	Belize	Belize	genome	29792	Human	23	?	?	BW.1.1	GRA	Central Medical Laboratory	Gorgas Memorial Institute of Health Studies	Aldo Sosa et al	?	?	?	2023-02-14	NA	8905	5449	5841	9597	0	29792	0
1061	Belize/GMI-9328400/2022	ncov	EPI_ISL_16921752	?	2022-11-29	North America	Belize	Belize	NA	North America	Belize	Belize	genome	29794	Human	48	?	?	XBB.1	GRA	Central Medical Laboratory	Gorgas Memorial Institute of Health Studies	Aldo Sosa et al	?	?	?	2023-02-14	NA	8893	5448	5828	9580	45	29794	0.151037
1062	Belize/GMI-9328427/2022	ncov	EPI_ISL_16921753	?	2022-11-30	North America	Belize	Belize	NA	North America	Belize	Belize	genome	29769	Human	32	?	?	XBB.1	GRA	Central Medical Laboratory	Gorgas Memorial Institute of Health Studies	Aldo Sosa et al	?	?	?	2023-02-14	NA	8671	5312	5701	9348	737	29769	247.573
1063	Belize/GMI-9328607/2022	ncov	EPI_ISL_16921754	?	2022-12-04	North America	Belize	Belize	NA	North America	Belize	Belize	genome	29649	Human	41	?	?	BA.2.10.1	GRA	Central Medical Laboratory	Gorgas Memorial Institute of Health Studies	Aldo Sosa et al	?	?	?	2023-02-14	NA	8712	5331	5728	9369	509	29649	1.716.753
1064	Belize/GMI-9328775/2022	ncov	EPI_ISL_16921755	?	2022-12-02	North America	Belize	Belize	NA	North America	Belize	Belize	genome	29746	Human	53	?	?	XBB.1	GRA	Central Medical Laboratory	Gorgas Memorial Institute of Health Studies	Aldo Sosa et al	?	?	?	2023-02-14	NA	8887	5438	5827	9566	28	29746	0.09413
1065	Belize/GMI-9328782/2022	ncov	EPI_ISL_16921756	?	2022-12-02	North America	Belize	Belize	NA	North America	Belize	Belize	genome	29646	Human	41	?	?	BQ.1.1	GRA	Central Medical Laboratory	Gorgas Memorial Institute of Health Studies	Aldo Sosa et al	?	?	?	2023-02-14	NA	8756	5358	5755	9445	332	29646	1.119.881
1066	Belize/GMI-9328791/2022	ncov	EPI_ISL_16921757	?	2022-12-02	North America	Belize	Belize	NA	North America	Belize	Belize	genome	29735	Human	26	?	?	BQ.1.1.32	GRA	Central Medical Laboratory	Gorgas Memorial Institute of Health Studies	Aldo Sosa et al	?	?	?	2023-02-14	NA	8889	5437	5830	9579	0	29735	0
1067	Belize/GMI-9328800/2022	ncov	EPI_ISL_16921758	?	2022-12-02	North America	Belize	Belize	NA	North America	Belize	Belize	genome	29744	Human	23	?	?	XBB.1	GRA	Central Medical Laboratory	Gorgas Memorial Institute of Health Studies	Aldo Sosa et al	?	?	?	2023-02-14	NA	8890	5446	5831	9577	0	29744	0
1068	Belize/un-CDC-3595760-001/2020	ncov	EPI_ISL_509711	?	2020-03-20	North America	Belize	Belize	NA	North America	Belize	Belize	genome	29882	Human	38	Female	?	B.1.1	GR	Belize Ministry of Health	Pathogen Discovery, Respiratory Viruses Branch, Division of Viral Diseases, Centers for Disease Control and Prevention	Jing Zhang et al	?	?	?	2020-08-05	NA	8934	5489	5860	9599	0	29882	0
1069	Belize/un-CDC-3595766-001/2020	ncov	EPI_ISL_509712	?	2020-03-01	North America	Belize	Belmopan	NA	North America	Belize	Belmopan	genome	29882	Human	69	Female	?	B.1.1	GR	Belize Ministry of Health	Pathogen Discovery, Respiratory Viruses Branch, Division of Viral Diseases, Centers for Disease Control and Prevention	Jing Zhang et al	?	?	?	2020-08-05	NA	8934	5489	5860	9599	0	29882	0
1070	Belize/un-CDC-3595771-001/2020	ncov	EPI_ISL_509713	?	2020-03-27	North America	Belize	Belmopan	NA	North America	Belize	Belmopan	genome	29873	Human	38	Male	?	B.1	GH	Belize Ministry of Health	Pathogen Discovery, Respiratory Viruses Branch, Division of Viral Diseases, Centers for Disease Control and Prevention	Jing Zhang et al	?	?	?	2020-08-05	NA	8931	5487	5859	9596	0	29873	0
1071	Belize/un-CDC-3595772-001/2020	ncov	EPI_ISL_509714	?	2020-04-09	North America	Belize	Belmopan	NA	North America	Belize	Belmopan	genome	29882	Human	63	Male	?	B.1	GH	Belize Ministry of Health	Pathogen Discovery, Respiratory Viruses Branch, Division of Viral Diseases, Centers for Disease Control and Prevention	Jing Zhang et al	?	?	?	2020-08-05	NA	8930	5485	5863	9602	0	29882	0
1072	CostaRica/01/2020	ncov	EPI_ISL_434533	?	2020-03-16	North America	Costa Rica	Alajuela	San Rafael de Alajuela	North America	Costa Rica	Alajuela	genome	29845	Human	47	Male	?	B.1	G	Area de Salud Alajuela Sur	Inciensa, Instituto Costarricense de Investigaci√≥n y Ense√±anza en Nutrici√≥n y Salud	Francisco Duarte et al	?	?	?	2020-04-29	NA	8909	5483	5861	9592	0	29845	0
1073	CostaRica/02/2020	ncov	EPI_ISL_434535	?	2020-03-16	North America	Costa Rica	Alajuela	San Rafael de Alajuela	North America	Costa Rica	Alajuela	genome	29834	Human	18	Male	?	B.1	G	Area de Salud Alajuela Sur	Inciensa, Instituto Costarricense de Investigaci√≥n y Ense√±anza en Nutrici√≥n y Salud	Francisco Duarte et al	?	?	?	2020-04-29	NA	8906	5482	5857	9589	0	29834	0
1074	CostaRica/03/2020	ncov	EPI_ISL_434536	?	2020-03-17	North America	Costa Rica	Heredia	San Rafael Heredia	North America	Costa Rica	Heredia	genome	29832	Human	39	Male	?	A.1	S	Hospital San Vicente de Paul	Inciensa, Instituto Costarricense de Investigaci√≥n y Ense√±anza en Nutrici√≥n y Salud	Francisco Duarte et al	?	?	?	2020-04-29	NA	8910	5484	5854	9584	0	29832	0
1075	CostaRica/04/2020	ncov	EPI_ISL_434540	?	2020-03-18	North America	Costa Rica	Cartago CR	La Union CR	North America	USA	New York	genome	29827	Human	40	Male	?	B.1	GH	EBAIS Concepci√≥n Norte	Inciensa, Instituto Costarricense de Investigaci√≥n y Ense√±anza en Nutrici√≥n y Salud	Francisco Duarte et al	?	?	?	2020-04-29	NA	8926	5478	5851	9572	0	29827	0
1076	CostaRica/05/2020	ncov	EPI_ISL_434538	?	2020-03-20	North America	Costa Rica	San Jose	Tibas	South America	South America	South America	genome	29807	Human	62	Male	?	B.1.1.1	GR	COOPESAIN	Inciensa, Instituto Costarricense de Investigaci√≥n y Ense√±anza en Nutrici√≥n y Salud	Francisco Duarte et al	?	?	?	2020-04-29	NA	8904	5475	5849	9579	0	29807	0
1077	CostaRica/06/2020	ncov	EPI_ISL_434539	?	2020-03-25	North America	Costa Rica	Alajuela	Orotina	North America	Costa Rica	Alajuela	genome	29769	Human	25	Female	?	B.1	G	Area de Salud Orotina	Inciensa, Instituto Costarricense de Investigaci√≥n y Ense√±anza en Nutrici√≥n y Salud	Francisco Duarte et al	?	?	?	2020-04-29	NA	8886	5473	5848	9562	0	29769	0
1078	CostaRica/CABANA-CR-UCR-INCIENSA-ITV-UBA-Uda-UGA-IMSS-UPC-1930-647458/2021	ncov	EPI_ISL_7711623	?	2021-01-13	North America	Costa Rica	San Jose	Vazquez de Coronado	North America	Costa Rica	San Jose	genome	29903	Human	39	Female	?	B.1	G	Hospital Metropolitano	Universidad de Costa Rica e Instituto Costarricense de Investigacion y Ensenanza en Nutricion y Salud	Brenes Hebleen et al	?	?	?	2021-12-16	NA	8955	5482	5864	9602	0	29903	0
1079	CostaRica/CABANA-CR-UCR-INCIENSA-ITV-UBA-Uda-UGA-IMSS-UPC-1931-648486/2021	ncov	EPI_ISL_7711624	?	2021-01-18	North America	Costa Rica	Alajuela	Grecia	North America	Costa Rica	Alajuela	genome	29903	Human	32	Male	?	B.1.1.389	GR	Hospital Mexico	Universidad de Costa Rica e Instituto Costarricense de Investigacion y Ensenanza en Nutricion y Salud	Brenes Hebleen et al	?	?	?	2021-12-16	NA	8956	5482	5858	9607	0	29903	0
1080	CostaRica/CABANA-CR-UCR-INCIENSA-ITV-UBA-Uda-UGA-IMSS-UPC-1932-648487/2021	ncov	EPI_ISL_7711625	?	2021-01-18	North America	Costa Rica	Alajuela	Grecia	North America	Costa Rica	Alajuela	genome	29903	Human	70	Female	?	B.1.1.389	GR	Hospital Mexico	Universidad de Costa Rica e Instituto Costarricense de Investigacion y Ensenanza en Nutricion y Salud	Brenes Hebleen et al	?	?	?	2021-12-16	NA	8956	5485	5858	9604	0	29903	0
1081	CostaRica/CABANA-CR-UCR-INCIENSA-ITV-UBA-Uda-UGA-IMSS-UPC-1933-648488/2021	ncov	EPI_ISL_7711626	?	2021-01-18	North America	Costa Rica	Puntarenas	Buenos Aires	North America	Costa Rica	Puntarenas	genome	29903	Human	55	Male	?	B.1.1.328	GR	Hospital Mexico	Universidad de Costa Rica e Instituto Costarricense de Investigacion y Ensenanza en Nutricion y Salud	Brenes Hebleen et al	?	?	?	2021-12-16	NA	8955	5489	5855	9604	0	29903	0
1082	CostaRica/CABANA-CR-UCR-INCIENSA-ITV-UBA-Uda-UGA-IMSS-UPC-1934-648490/2021	ncov	EPI_ISL_7711695	?	2021-01-18	North America	Costa Rica	Puntarenas	Buenos Aires	North America	Costa Rica	Puntarenas	genome	29884	Human	39	Female	?	B.1.1.389	GR	Hospital Mexico	Universidad de Costa Rica e Instituto Costarricense de Investigacion y Ensenanza en Nutricion y Salud	Brenes Hebleen et al	?	?	?	2021-12-16	NA	8953	5479	5855	9597	0	29884	0
1083	CostaRica/CABANA-CR-UCR-INCIENSA-ITV-UBA-Uda-UGA-IMSS-UPC-1935-648492/2021	ncov	EPI_ISL_7711627	?	2021-01-18	North America	Costa Rica	Puntarenas	Buenos Aires	North America	Costa Rica	Puntarenas	genome	29903	Human	36	Male	?	B.1.1.389	GR	Hospital Mexico	Universidad de Costa Rica e Instituto Costarricense de Investigacion y Ensenanza en Nutricion y Salud	Brenes Hebleen et al	?	?	?	2021-12-16	NA	8957	5479	5859	9608	0	29903	0
1084	CostaRica/CABANA-CR-UCR-INCIENSA-ITV-UBA-Uda-UGA-IMSS-UPC-1936-648909/2021	ncov	EPI_ISL_7711628	?	2021-01-20	North America	Costa Rica	San Jose	Dota	North America	Costa Rica	San Jose	genome	29903	Human	40	Female	?	B.1.203	G	Hospital Dr. Fernando Escalante Pradilla	Universidad de Costa Rica e Instituto Costarricense de Investigacion y Ensenanza en Nutricion y Salud	Brenes Hebleen et al	?	?	?	2021-12-16	NA	8952	5487	5861	9603	0	29903	0
1085	CostaRica/CABANA-CR-UCR-INCIENSA-ITV-UBA-Uda-UGA-IMSS-UPC-1937-649107/2021	ncov	EPI_ISL_7711629	?	2021-01-21	North America	Costa Rica	Cartago CR	Cartago CR	North America	Costa Rica	Cartago CR	genome	29903	Human	45	Female	?	B.1.1.328	GR	Area De Salud Cartago	Universidad de Costa Rica e Instituto Costarricense de Investigacion y Ensenanza en Nutricion y Salud	Brenes Hebleen et al	?	?	?	2021-12-16	NA	8954	5486	5857	9606	0	29903	0
1086	CostaRica/CABANA-CR-UCR-INCIENSA-ITV-UBA-Uda-UGA-IMSS-UPC-1938-649108/2021	ncov	EPI_ISL_7711738	?	2021-01-21	North America	Costa Rica	Cartago CR	Jimenez	North America	Costa Rica	Cartago CR	genome	29903	Human	52	Male	?	A.2.5.1	G	Hospital Dr. William Allen	Universidad de Costa Rica e Instituto Costarricense de Investigacion y Ensenanza en Nutricion y Salud	Brenes Hebleen et al	?	?	?	2021-12-16	NA	8954	5479	5865	9605	0	29903	0
1087	CostaRica/CABANA-CR-UCR-INCIENSA-ITV-UBA-Uda-UGA-IMSS-UPC-1939-649109/2021	ncov	EPI_ISL_7711739	?	2021-01-21	North America	Costa Rica	Cartago CR	Paraiso CR	North America	Costa Rica	Cartago CR	genome	29903	Human	30	Female	?	A.2.5.1	G	Area De Salud Paraiso-Cervantes	Universidad de Costa Rica e Instituto Costarricense de Investigacion y Ensenanza en Nutricion y Salud	Brenes Hebleen et al	?	?	?	2021-12-16	NA	8953	5481	5864	9605	0	29903	0
1088	CostaRica/CABANA-CR-UCR-INCIENSA-ITV-UBA-Uda-UGA-IMSS-UPC-1940-649111/2021	ncov	EPI_ISL_7711740	?	2021-01-21	North America	Costa Rica	San Jose	Desamparados	North America	Costa Rica	San Jose	genome	29903	Human	50	Female	?	A.2.5.1	G	Area De Salud Corralillo	Universidad de Costa Rica e Instituto Costarricense de Investigacion y Ensenanza en Nutricion y Salud	Brenes Hebleen et al	?	?	?	2021-12-16	NA	8954	5483	5865	9601	0	29903	0
1089	CostaRica/CABANA-CR-UCR-INCIENSA-ITV-UBA-Uda-UGA-IMSS-UPC-1941-649402/2021	ncov	EPI_ISL_7711630	?	2021-01-22	North America	Costa Rica	Cartago CR	La Union CR	North America	Costa Rica	Cartago CR	genome	29903	Human	18	Male	?	B.1.1.389	GR	Area De Salud San Juan-San Diego-Concepcion 2	Universidad de Costa Rica e Instituto Costarricense de Investigacion y Ensenanza en Nutricion y Salud	Brenes Hebleen et al	?	?	?	2021-12-16	NA	8955	5482	5859	9607	0	29903	0
1090	CostaRica/CABANA-CR-UCR-INCIENSA-ITV-UBA-Uda-UGA-IMSS-UPC-1942-649476/2021	ncov	EPI_ISL_7711631	?	2021-01-23	North America	Costa Rica	Puntarenas	Corredores	North America	Costa Rica	Puntarenas	genome	29903	Human	20	Male	?	B.1.1.328	GR	Hospital Ciudad Neily	Universidad de Costa Rica e Instituto Costarricense de Investigacion y Ensenanza en Nutricion y Salud	Brenes Hebleen et al	?	?	?	2021-12-16	NA	8955	5487	5856	9605	0	29903	0
1091	CostaRica/CABANA-CR-UCR-INCIENSA-ITV-UBA-Uda-UGA-IMSS-UPC-1943-649506/2021	ncov	EPI_ISL_7711632	?	2021-01-23	North America	Costa Rica	Puntarenas	Coto Brus	North America	Costa Rica	Puntarenas	genome	29903	Human	22	Female	?	B.1.1.389	GR	Hospital San Vito De Coto Brus	Universidad de Costa Rica e Instituto Costarricense de Investigacion y Ensenanza en Nutricion y Salud	Brenes Hebleen et al	?	?	?	2021-12-16	NA	8954	5481	5860	9608	0	29903	0
1092	CostaRica/CABANA-CR-UCR-INCIENSA-ITV-UBA-Uda-UGA-IMSS-UPC-1944-649684/2021	ncov	EPI_ISL_7711633	?	2021-01-25	North America	Costa Rica	San Jose	San Jose CR	North America	Costa Rica	San Jose	genome	29903	Human	57	Female	?	B.1.1.328	GR	Area De Salud Catedral Noreste	Universidad de Costa Rica e Instituto Costarricense de Investigacion y Ensenanza en Nutricion y Salud	Brenes Hebleen et al	?	?	?	2021-12-16	NA	8954	5484	5858	9607	0	29903	0
1093	CostaRica/CABANA-CR-UCR-INCIENSA-ITV-UBA-Uda-UGA-IMSS-UPC-1945-649820/2021	ncov	EPI_ISL_7711634	?	2021-01-26	North America	Costa Rica	Guanacaste	Santa Cruz CR	North America	Costa Rica	Guanacaste	genome	29903	Human	49	Female	?	B.1.1.389	GR	Area De Salud Santa Cruz	Universidad de Costa Rica e Instituto Costarricense de Investigacion y Ensenanza en Nutricion y Salud	Brenes Hebleen et al	?	?	?	2021-12-16	NA	8956	5487	5858	9602	0	29903	0
1094	CostaRica/CABANA-CR-UCR-INCIENSA-ITV-UBA-Uda-UGA-IMSS-UPC-1946-649821/2021	ncov	EPI_ISL_7711635	?	2021-01-26	North America	Costa Rica	Guanacaste	Carrillo	North America	Costa Rica	Guanacaste	genome	29903	Human	28	Female	?	B.1.1.389	GR	Area De Salud Carrillo	Universidad de Costa Rica e Instituto Costarricense de Investigacion y Ensenanza en Nutricion y Salud	Brenes Hebleen et al	?	?	?	2021-12-16	NA	8957	5484	5858	9604	0	29903	0
1095	CostaRica/CABANA-CR-UCR-INCIENSA-ITV-UBA-Uda-UGA-IMSS-UPC-1947-649823/2021	ncov	EPI_ISL_7711709	?	2021-01-26	North America	Costa Rica	Guanacaste	Tilaran	North America	Costa Rica	Guanacaste	genome	29897	Human	58	Male	?	B.1.1	GR	Area De Salud Ca√±as	Universidad de Costa Rica e Instituto Costarricense de Investigacion y Ensenanza en Nutricion y Salud	Brenes Hebleen et al	?	?	?	2021-12-16	NA	8958	5483	5853	9603	0	29897	0
1096	CostaRica/CABANA-CR-UCR-INCIENSA-ITV-UBA-Uda-UGA-IMSS-UPC-1948-649880/2021	ncov	EPI_ISL_7711636	?	2021-01-26	North America	Costa Rica	Cartago CR	Oreamuno	North America	Costa Rica	Cartago CR	genome	29903	Human	68	Female	?	B.1.2	GH	Laboratorio Clinico Labin	Universidad de Costa Rica e Instituto Costarricense de Investigacion y Ensenanza en Nutricion y Salud	Brenes Hebleen et al	?	?	?	2021-12-16	NA	8953	5482	5863	9605	0	29903	0
1097	CostaRica/CABANA-CR-UCR-INCIENSA-ITV-UBA-Uda-UGA-IMSS-UPC-1949-650222/2021	ncov	EPI_ISL_7711637	?	2021-01-27	North America	Costa Rica	San Jose	Curridabat	North America	Costa Rica	San Jose	genome	29903	Human	36	Female	?	P.2	GR	Area De Salud Catedral Noreste	Universidad de Costa Rica e Instituto Costarricense de Investigacion y Ensenanza en Nutricion y Salud	Brenes Hebleen et al	?	?	?	2021-12-16	NA	8955	5485	5859	9604	0	29903	0
1098	CostaRica/CABANA-CR-UCR-INCIENSA-ITV-UBA-Uda-UGA-IMSS-UPC-1950-650394/2021	ncov	EPI_ISL_7711741	?	2021-01-28	North America	Costa Rica	Cartago CR	Turrialba	North America	Costa Rica	Cartago CR	genome	29903	Human	23	Female	?	A.2.5.1	G	Area De Salud Turrialba-Jimenez	Universidad de Costa Rica e Instituto Costarricense de Investigacion y Ensenanza en Nutricion y Salud	Brenes Hebleen et al	?	?	?	2021-12-16	NA	8953	5480	5865	9605	0	29903	0
1099	CostaRica/CABANA-CR-UCR-INCIENSA-ITV-UBA-Uda-UGA-IMSS-UPC-1951-651154/2021	ncov	EPI_ISL_7711638	?	2021-02-01	North America	Costa Rica	San Jose	Montes de Oca	North America	Costa Rica	San Jose	genome	29903	Human	29	Female	?	B.1.1.328	GR	Area De Salud Catedral Noreste	Universidad de Costa Rica e Instituto Costarricense de Investigacion y Ensenanza en Nutricion y Salud	Brenes Hebleen et al	?	?	?	2021-12-16	NA	8957	5486	5856	9604	0	29903	0
1100	CostaRica/CABANA-CR-UCR-INCIENSA-ITV-UBA-Uda-UGA-IMSS-UPC-1952-652550/2021	ncov	EPI_ISL_7711639	?	2021-02-09	North America	Costa Rica	San Jose	Goicoechea	North America	Costa Rica	San Jose	genome	29903	Human	81	Male	?	B.1.1.389	GR	Area De Salud Goicoechea 2 - Clinica Dr. Jimenez Nu√±ez	Universidad de Costa Rica e Instituto Costarricense de Investigacion y Ensenanza en Nutricion y Salud	Brenes Hebleen et al	?	?	?	2021-12-16	NA	8958	5483	5857	9605	0	29903	0
1101	CostaRica/CABANA-CR-UCR-INCIENSA-ITV-UBA-Uda-UGA-IMSS-UPC-1953-652722/2021	ncov	EPI_ISL_7711742	?	2021-02-10	North America	Costa Rica	San Jose	San Jose CR	North America	Costa Rica	San Jose	genome	29903	Human	63	Male	?	A.2.5	G	Area De Salud Mata Redonda-Hospital - Clinica Dr. Moreno Ca√±as	Universidad de Costa Rica e Instituto Costarricense de Investigacion y Ensenanza en Nutricion y Salud	Brenes Hebleen et al	?	?	?	2021-12-16	NA	8953	5477	5864	9609	0	29903	0
1102	CostaRica/CABANA-CR-UCR-INCIENSA-ITV-UBA-Uda-UGA-IMSS-UPC-1954-652723/2021	ncov	EPI_ISL_7711743	?	2021-02-10	North America	Costa Rica	San Jose	San Jose CR	North America	Costa Rica	San Jose	genome	29903	Human	47	Female	?	A.2.5.1	G	Area De Salud Mata Redonda-Hospital - Clinica Dr. Moreno Ca√±as	Universidad de Costa Rica e Instituto Costarricense de Investigacion y Ensenanza en Nutricion y Salud	Brenes Hebleen et al	?	?	?	2021-12-16	NA	8953	5478	5864	9608	0	29903	0
1103	CostaRica/CABANA-CR-UCR-INCIENSA-ITV-UBA-Uda-UGA-IMSS-UPC-1955-652724/2021	ncov	EPI_ISL_7711640	?	2021-02-10	North America	Costa Rica	San Jose	San Jose CR	North America	Costa Rica	San Jose	genome	29903	Human	35	Female	?	B.1.1.389	GR	Area De Salud Zapote-Catedral - Clinica Dr. Carlos Duran	Universidad de Costa Rica e Instituto Costarricense de Investigacion y Ensenanza en Nutricion y Salud	Brenes Hebleen et al	?	?	?	2021-12-16	NA	8955	5479	5858	9611	0	29903	0
1104	CostaRica/CABANA-CR-UCR-INCIENSA-ITV-UBA-Uda-UGA-IMSS-UPC-1956-652725/2021	ncov	EPI_ISL_7711641	?	2021-02-10	North America	Costa Rica	Desconocida	NA	North America	Costa Rica	Desconocida	genome	29903	Human	20	Female	?	B.1.1.389	GR	Hospital San Juan De Dios	Universidad de Costa Rica e Instituto Costarricense de Investigacion y Ensenanza en Nutricion y Salud	Brenes Hebleen et al	?	?	?	2021-12-16	NA	8955	5486	5858	9604	0	29903	0
1105	CostaRica/CABANA-CR-UCR-INCIENSA-ITV-UBA-Uda-UGA-IMSS-UPC-1957-652726/2021	ncov	EPI_ISL_7711642	?	2021-02-10	North America	Costa Rica	San Jose	San Jose CR	North America	Costa Rica	San Jose	genome	29903	Human	54	Female	?	B.1.1.389	GR	Hospital San Juan De Dios	Universidad de Costa Rica e Instituto Costarricense de Investigacion y Ensenanza en Nutricion y Salud	Brenes Hebleen et al	?	?	?	2021-12-16	NA	8957	5479	5856	9611	0	29903	0
1106	CostaRica/CABANA-CR-UCR-INCIENSA-ITV-UBA-Uda-UGA-IMSS-UPC-1958-652727/2021	ncov	EPI_ISL_7711744	?	2021-02-10	North America	Costa Rica	San Jose	Desamparados	North America	Costa Rica	San Jose	genome	29903	Human	33	Female	?	A.2.5.1	G	Hospital San Juan De Dios	Universidad de Costa Rica e Instituto Costarricense de Investigacion y Ensenanza en Nutricion y Salud	Brenes Hebleen et al	?	?	?	2021-12-16	NA	8953	5479	5864	9607	0	29903	0
1107	CostaRica/CABANA-CR-UCR-INCIENSA-ITV-UBA-Uda-UGA-IMSS-UPC-1959-652728/2021	ncov	EPI_ISL_7711745	?	2021-02-10	North America	Costa Rica	San Jose	San Jose CR	North America	Costa Rica	San Jose	genome	29903	Human	10	Male	?	A.2.5	G	Hospital San Juan De Dios	Universidad de Costa Rica e Instituto Costarricense de Investigacion y Ensenanza en Nutricion y Salud	Brenes Hebleen et al	?	?	?	2021-12-16	NA	8953	5478	5862	9610	0	29903	0
1108	CostaRica/CABANA-CR-UCR-INCIENSA-ITV-UBA-Uda-UGA-IMSS-UPC-1960-660438/2021	ncov	EPI_ISL_7711782	?	2021-04-12	North America	Costa Rica	San Jose	Perez Zeledon	North America	Costa Rica	San Jose	genome	29884	Human	49	Male	?	B.1.1.7	GRY	Hospital Dr. Fernando Escalante Pradilla	Universidad de Costa Rica e Instituto Costarricense de Investigacion y Ensenanza en Nutricion y Salud	Brenes Hebleen et al	?	?	?	2021-12-16	NA	8951	5478	5855	9600	0	29884	0
1109	CostaRica/CABANA-CR-UCR-INCIENSA-ITV-UBA-Uda-UGA-IMSS-UPC-1961-660766/2021	ncov	EPI_ISL_7711802	?	2021-04-13	North America	Costa Rica	Guanacaste	Liberia	North America	Costa Rica	Guanacaste	genome	29884	Human	37	Male	?	B.1.1.7	GRY	Hospital Metropolitano	Universidad de Costa Rica e Instituto Costarricense de Investigacion y Ensenanza en Nutricion y Salud	Brenes Hebleen et al	?	?	?	2021-12-16	NA	8953	5480	5854	9597	0	29884	0
1110	CostaRica/CABANA-CR-UCR-INCIENSA-ITV-UBA-Uda-UGA-IMSS-UPC-1962-661168/2021	ncov	EPI_ISL_7711643	?	2021-04-15	North America	Costa Rica	Cartago CR	Jimenez	North America	Costa Rica	Cartago CR	genome	29903	Human	39	Female	?	B.1.1.519	GR	Hospital Maximiliano Peralta	Universidad de Costa Rica e Instituto Costarricense de Investigacion y Ensenanza en Nutricion y Salud	Brenes Hebleen et al	?	?	?	2021-12-16	NA	8955	5479	5859	9610	0	29903	0
1111	CostaRica/CABANA-CR-UCR-INCIENSA-ITV-UBA-Uda-UGA-IMSS-UPC-1963-661169/2021	ncov	EPI_ISL_7711803	?	2021-04-15	North America	Costa Rica	Cartago CR	Cartago CR	North America	Costa Rica	Cartago CR	genome	29884	Human	76	Female	?	B.1.1.7	GRY	Hospital Maximiliano Peralta	Universidad de Costa Rica e Instituto Costarricense de Investigacion y Ensenanza en Nutricion y Salud	Brenes Hebleen et al	?	?	?	2021-12-16	NA	8953	5479	5856	9596	0	29884	0
1112	CostaRica/CABANA-CR-UCR-INCIENSA-ITV-UBA-Uda-UGA-IMSS-UPC-1964-661170/2021	ncov	EPI_ISL_7711746	?	2021-04-15	North America	Costa Rica	San Jose	Desamparados	North America	Costa Rica	San Jose	genome	29903	Human	36	Male	?	A.2.5.1	G	Hospital San Juan De Dios	Universidad de Costa Rica e Instituto Costarricense de Investigacion y Ensenanza en Nutricion y Salud	Brenes Hebleen et al	?	?	?	2021-12-16	NA	8954	5479	5863	9607	0	29903	0
1113	CostaRica/CABANA-CR-UCR-INCIENSA-ITV-UBA-Uda-UGA-IMSS-UPC-1965-661192/2021	ncov	EPI_ISL_7711644	?	2021-04-15	North America	Costa Rica	Desconocida	NA	North America	Costa Rica	Desconocida	genome	29903	Human	38	Male	?	B.1.1.328	GR	Hospital Mexico	Universidad de Costa Rica e Instituto Costarricense de Investigacion y Ensenanza en Nutricion y Salud	Brenes Hebleen et al	?	?	?	2021-12-16	NA	8953	5483	5858	9609	0	29903	0
1114	CostaRica/CABANA-CR-UCR-INCIENSA-ITV-UBA-Uda-UGA-IMSS-UPC-1966-661282/2021	ncov	EPI_ISL_7711783	?	2021-04-16	North America	Costa Rica	San Jose	Perez Zeledon	North America	Costa Rica	San Jose	genome	29884	Human	70	Female	?	B.1.1.7	GRY	Hospital Dr. Enrique Baltodano Brice√±o	Universidad de Costa Rica e Instituto Costarricense de Investigacion y Ensenanza en Nutricion y Salud	Brenes Hebleen et al	?	?	?	2021-12-16	NA	8951	5477	5856	9600	0	29884	0
1115	CostaRica/CABANA-CR-UCR-INCIENSA-ITV-UBA-Uda-UGA-IMSS-UPC-1967-661747/2021	ncov	EPI_ISL_7711784	?	2021-04-20	North America	Costa Rica	Puntarenas	Montes De Oro	North America	Costa Rica	Puntarenas	genome	29884	Human	64	Female	?	B.1.1.7	GRY	Hospital Monse√±or Sanabria	Universidad de Costa Rica e Instituto Costarricense de Investigacion y Ensenanza en Nutricion y Salud	Brenes Hebleen et al	?	?	?	2021-12-16	NA	8950	5477	5858	9599	0	29884	0
1116	CostaRica/CABANA-CR-UCR-INCIENSA-ITV-UBA-Uda-UGA-IMSS-UPC-1968-661750/2021	ncov	EPI_ISL_7711747	?	2021-04-20	North America	Costa Rica	Heredia	San Rafael Heredia	North America	Costa Rica	Heredia	genome	29903	Human	21	Female	?	A.2.5	G	Hospital Monse√±or Sanabria	Universidad de Costa Rica e Instituto Costarricense de Investigacion y Ensenanza en Nutricion y Salud	Brenes Hebleen et al	?	?	?	2021-12-16	NA	8950	5480	5863	9610	0	29903	0
1117	CostaRica/CABANA-CR-UCR-INCIENSA-ITV-UBA-Uda-UGA-IMSS-UPC-1969-661755/2021	ncov	EPI_ISL_7711804	?	2021-04-20	North America	Costa Rica	Puntarenas	Corredores	North America	Costa Rica	Puntarenas	genome	29884	Human	45	Female	?	B.1.1.7	GRY	Hospital Monse√±or Sanabria	Universidad de Costa Rica e Instituto Costarricense de Investigacion y Ensenanza en Nutricion y Salud	Brenes Hebleen et al	?	?	?	2021-12-16	NA	8952	5481	5856	9595	0	29884	0
1118	CostaRica/CABANA-CR-UCR-INCIENSA-ITV-UBA-Uda-UGA-IMSS-UPC-1970-661760/2021	ncov	EPI_ISL_7711785	?	2021-04-20	North America	Costa Rica	Heredia	Heredia	North America	Costa Rica	Heredia	genome	29884	Human	26	Female	?	B.1.1.7	GRY	Hospital San Vicente De Paul Heredia	Universidad de Costa Rica e Instituto Costarricense de Investigacion y Ensenanza en Nutricion y Salud	Brenes Hebleen et al	?	?	?	2021-12-16	NA	8949	5476	5858	9601	0	29884	0
1119	CostaRica/CABANA-CR-UCR-INCIENSA-ITV-UBA-Uda-UGA-IMSS-UPC-1971-675160/2021	ncov	EPI_ISL_7711708	?	2021-06-15	North America	Costa Rica	Puntarenas	Golfito	North America	Costa Rica	Puntarenas	genome	29880	Human	33	Male	?	B.1.625	GH	Area De Salud Golfito [Golfito/Puntarenas]	Universidad de Costa Rica e Instituto Costarricense de Investigacion y Ensenanza en Nutricion y Salud	Brenes Hebleen et al	?	?	?	2021-12-16	NA	8945	5478	5860	9597	0	29880	0
1120	CostaRica/CABANA-CR-UCR-INCIENSA-ITV-UBA-Uda-UGA-IMSS-UPC-1972-677587/2021	ncov	EPI_ISL_7711748	?	2021-06-25	North America	Costa Rica	Limon	Siquirres	North America	Costa Rica	Limon	genome	29903	Human	24	Male	?	A.2.5	G	Area De Salud Siquirres [Siquirres/Limon]	Universidad de Costa Rica e Instituto Costarricense de Investigacion y Ensenanza en Nutricion y Salud	Brenes Hebleen et al	?	?	?	2021-12-16	NA	8953	5473	5864	9613	0	29903	0
1121	CostaRica/CABANA-CR-UCR-INCIENSA-ITV-UBA-Uda-UGA-IMSS-UPC-1973-677654/2021	ncov	EPI_ISL_7711786	?	2021-06-25	North America	Costa Rica	San Jose	San Jose CR	North America	Costa Rica	San Jose	genome	29884	Human	40	Male	?	B.1.1.7	GRY	Hospital San Juan De Dios	Universidad de Costa Rica e Instituto Costarricense de Investigacion y Ensenanza en Nutricion y Salud	Brenes Hebleen et al	?	?	?	2021-12-16	NA	8950	5476	5856	9602	0	29884	0
1122	CostaRica/CABANA-CR-UCR-INCIENSA-ITV-UBA-Uda-UGA-IMSS-UPC-1974-678269/2021	ncov	EPI_ISL_7711749	?	2021-06-29	North America	Costa Rica	Limon	Siquirres	North America	Costa Rica	Limon	genome	29903	Human	19	Male	?	A.2.5	G	Area De Salud Siquirres [Siquirres/Limon]	Universidad de Costa Rica e Instituto Costarricense de Investigacion y Ensenanza en Nutricion y Salud	Brenes Hebleen et al	?	?	?	2021-12-16	NA	8953	5473	5864	9613	0	29903	0
1123	CostaRica/CABANA-CR-UCR-INCIENSA-ITV-UBA-Uda-UGA-IMSS-UPC-1975-678317/2021	ncov	EPI_ISL_7711720	?	2021-06-29	North America	Costa Rica	Guanacaste	Santa Cruz CR	North America	Costa Rica	Guanacaste	genome	29898	Human	72	Female	?	P.1	GR	Area De Salud Santa Cruz	Universidad de Costa Rica e Instituto Costarricense de Investigacion y Ensenanza en Nutricion y Salud	Brenes Hebleen et al	?	?	?	2021-12-16	NA	8955	5482	5854	9607	0	29898	0
1124	CostaRica/CABANA-CR-UCR-INCIENSA-ITV-UBA-Uda-UGA-IMSS-UPC-1976-678319/2021	ncov	EPI_ISL_7711714	?	2021-06-29	North America	Costa Rica	Guanacaste	Abangares	North America	Costa Rica	Guanacaste	genome	29894	Human	45	Female	?	P.1.15	GR	Area De Salud Colorado [Abangares/Guanacaste]	Universidad de Costa Rica e Instituto Costarricense de Investigacion y Ensenanza en Nutricion y Salud	Brenes Hebleen et al	?	?	?	2021-12-16	NA	8956	5484	5854	9600	0	29894	0
1125	CostaRica/CABANA-CR-UCR-INCIENSA-ITV-UBA-Uda-UGA-IMSS-UPC-1977-678320/2021	ncov	EPI_ISL_7711805	?	2021-06-29	North America	Costa Rica	Guanacaste	Tilaran	North America	Costa Rica	Guanacaste	genome	29884	Human	43	Male	?	B.1.1.7	GRY	Area De Salud Tilaran [Tilaran/Guanacaste]	Universidad de Costa Rica e Instituto Costarricense de Investigacion y Ensenanza en Nutricion y Salud	Brenes Hebleen et al	?	?	?	2021-12-16	NA	8952	5478	5855	9599	0	29884	0
1126	CostaRica/CABANA-CR-UCR-INCIENSA-ITV-UBA-Uda-UGA-IMSS-UPC-1978-678323/2021	ncov	EPI_ISL_7711721	?	2021-06-29	North America	Costa Rica	San Jose	Santa Ana CR	North America	Costa Rica	San Jose	genome	29898	Human	43	Male	?	P.1	GR	Area De Salud Desamparados 1 - Clinica Dr. Marcial Fallas [Grifo Alto/Desamparados/San Jose]	Universidad de Costa Rica e Instituto Costarricense de Investigacion y Ensenanza en Nutricion y Salud	Brenes Hebleen et al	?	?	?	2021-12-16	NA	8956	5478	5853	9611	0	29898	0
1127	CostaRica/CABANA-CR-UCR-INCIENSA-ITV-UBA-Uda-UGA-IMSS-UPC-1979-678464/2021	ncov	EPI_ISL_7711656	?	2021-06-29	North America	Costa Rica	Puntarenas	Puntarenas	North America	Costa Rica	Puntarenas	genome	29897	Human	48	Male	?	P.1	GR	Area De Salud San Rafael [Puerto Jimenez/Puntarenas/Puntarenas]	Universidad de Costa Rica e Instituto Costarricense de Investigacion y Ensenanza en Nutricion y Salud	Brenes Hebleen et al	?	?	?	2021-12-16	NA	8955	5481	5854	9607	0	29897	0
1128	CostaRica/CABANA-CR-UCR-INCIENSA-ITV-UBA-Uda-UGA-IMSS-UPC-1980-678466/2021	ncov	EPI_ISL_7711722	?	2021-06-29	North America	Costa Rica	Puntarenas	Esparza	North America	Costa Rica	Puntarenas	genome	29898	Human	37	Male	?	P.1	GR	Area De Salud Esparza [Aguabuena/Esparza/Puntarenas]	Universidad de Costa Rica e Instituto Costarricense de Investigacion y Ensenanza en Nutricion y Salud	Brenes Hebleen et al	?	?	?	2021-12-16	NA	8953	5478	5856	9611	0	29898	0
1129	CostaRica/CABANA-CR-UCR-INCIENSA-ITV-UBA-Uda-UGA-IMSS-UPC-1981-678467/2021	ncov	EPI_ISL_7711723	?	2021-06-29	North America	Costa Rica	Alajuela	San Mateo	North America	Costa Rica	Alajuela	genome	29898	Human	27	Female	?	P.1	GR	Hospital Monse√±or Sanabria	Universidad de Costa Rica e Instituto Costarricense de Investigacion y Ensenanza en Nutricion y Salud	Brenes Hebleen et al	?	?	?	2021-12-16	NA	8955	5482	5853	9608	0	29898	0
1130	CostaRica/CABANA-CR-UCR-INCIENSA-ITV-UBA-Uda-UGA-IMSS-UPC-1982-678841/2021	ncov	EPI_ISL_7711724	?	2021-06-30	North America	Costa Rica	Alajuela	San Carlos CR	North America	Costa Rica	Alajuela	genome	29898	Human	33	Female	?	P.1	GR	Area De Salud Fortuna [San Carlos/Alajuela]	Universidad de Costa Rica e Instituto Costarricense de Investigacion y Ensenanza en Nutricion y Salud	Brenes Hebleen et al	?	?	?	2021-12-16	NA	8955	5481	5854	9608	0	29898	0
1131	CostaRica/CABANA-CR-UCR-INCIENSA-ITV-UBA-Uda-UGA-IMSS-UPC-1983-679304/2021	ncov	EPI_ISL_7711712	?	2021-07-02	North America	Costa Rica	San Jose	Perez Zeledon	North America	Costa Rica	San Jose	genome	29883	Human	40	Male	?	AY.26	GK	Hospital Dr. Fernando Escalante Pradilla	Universidad de Costa Rica e Instituto Costarricense de Investigacion y Ensenanza en Nutricion y Salud	Brenes Hebleen et al	?	?	?	2021-12-16	NA	8946	5477	5862	9598	0	29883	0
1132	CostaRica/CABANA-CR-UCR-INCIENSA-ITV-UBA-Uda-UGA-IMSS-UPC-1984-679894/2021	ncov	EPI_ISL_7711787	?	2021-07-06	North America	Costa Rica	Cartago CR	Oreamuno	North America	Costa Rica	Cartago CR	genome	29884	Human	53	Female	?	B.1.1.7	GRY	Area De Salud Oreamuno Pacayas Tierra Blanca	Universidad de Costa Rica e Instituto Costarricense de Investigacion y Ensenanza en Nutricion y Salud	Brenes Hebleen et al	?	?	?	2021-12-16	NA	8950	5474	5858	9602	0	29884	0
1133	CostaRica/CABANA-CR-UCR-INCIENSA-ITV-UBA-Uda-UGA-IMSS-UPC-1985-679955/2021	ncov	EPI_ISL_7711701	?	2021-07-06	North America	Costa Rica	Alajuela	Alajuela	North America	Costa Rica	Alajuela	genome	29896	Human	25	Male	?	B.1.621	GH	Hospital San Rafael De Alajuela [Alajuela/Alajuela]	Universidad de Costa Rica e Instituto Costarricense de Investigacion y Ensenanza en Nutricion y Salud	Brenes Hebleen et al	?	?	?	2021-12-16	NA	8951	5477	5859	9609	0	29896	0
1134	CostaRica/CABANA-CR-UCR-INCIENSA-ITV-UBA-Uda-UGA-IMSS-UPC-1986-680145/2021	ncov	EPI_ISL_7711750	?	2021-07-07	North America	Costa Rica	Heredia	Flores CR	North America	Costa Rica	Heredia	genome	29903	Human	20	Female	?	A.2.5	G	Hospital Metropolitano	Universidad de Costa Rica e Instituto Costarricense de Investigacion y Ensenanza en Nutricion y Salud	Brenes Hebleen et al	?	?	?	2021-12-16	NA	8953	5480	5864	9606	0	29903	0
1135	CostaRica/CABANA-CR-UCR-INCIENSA-ITV-UBA-Uda-UGA-IMSS-UPC-1987-680151/2021	ncov	EPI_ISL_7711702	?	2021-07-07	North America	Costa Rica	Alajuela	Grecia	North America	Costa Rica	Alajuela	genome	29902	Human	43	Male	?	B.1.621	GH	Hospital San Francisco De Asis [San Isidro/Grecia/Alajuela]	Universidad de Costa Rica e Instituto Costarricense de Investigacion y Ensenanza en Nutricion y Salud	Brenes Hebleen et al	?	?	?	2021-12-16	NA	8952	5475	5860	9615	0	29902	0
1136	CostaRica/CABANA-CR-UCR-INCIENSA-ITV-UBA-Uda-UGA-IMSS-UPC-1988-680504/2021	ncov	EPI_ISL_7711657	?	2021-07-08	North America	Costa Rica	Limon	Limon	North America	Costa Rica	Limon	genome	29890	Human	36	Female	?	AY.113	GK	Area De Salud Limon [Limon/Limon]	Universidad de Costa Rica e Instituto Costarricense de Investigacion y Ensenanza en Nutricion y Salud	Brenes Hebleen et al	?	?	?	2021-12-16	NA	8947	5474	5861	9608	0	29890	0
1137	CostaRica/CABANA-CR-UCR-INCIENSA-ITV-UBA-Uda-UGA-IMSS-UPC-1989-680509/2021	ncov	EPI_ISL_7711788	?	2021-07-08	North America	Costa Rica	Limon	Limon	North America	Costa Rica	Limon	genome	29884	Human	21	Male	?	B.1.1.7	GRY	Area De Salud Limon [Limon/Limon]	Universidad de Costa Rica e Instituto Costarricense de Investigacion y Ensenanza en Nutricion y Salud	Brenes Hebleen et al	?	?	?	2021-12-16	NA	8951	5477	5852	9604	0	29884	0
1138	CostaRica/CABANA-CR-UCR-INCIENSA-ITV-UBA-Uda-UGA-IMSS-UPC-1990-680621/2021	ncov	EPI_ISL_7711658	?	2021-07-08	North America	Costa Rica	Heredia	Santa Barbara de Heredia	North America	Costa Rica	Heredia	genome	29890	Human	34	Male	?	AY.113	GK	Hospital San Vicente De Paul Heredia	Universidad de Costa Rica e Instituto Costarricense de Investigacion y Ensenanza en Nutricion y Salud	Brenes Hebleen et al	?	?	?	2021-12-16	NA	8948	5474	5860	9608	0	29890	0
1139	CostaRica/CABANA-CR-UCR-INCIENSA-ITV-UBA-Uda-UGA-IMSS-UPC-1991-680932/2021	ncov	EPI_ISL_7711725	?	2021-07-09	North America	Costa Rica	San Jose	Aserri	North America	Costa Rica	San Jose	genome	29898	Human	66	Female	?	P.1	GR	Area De Salud Aserri [Aserri/San Jose]	Universidad de Costa Rica e Instituto Costarricense de Investigacion y Ensenanza en Nutricion y Salud	Brenes Hebleen et al	?	?	?	2021-12-16	NA	8955	5482	5854	9607	0	29898	0
1140	CostaRica/CABANA-CR-UCR-INCIENSA-ITV-UBA-Uda-UGA-IMSS-UPC-1992-681796/2021	ncov	EPI_ISL_7711703	?	2021-07-13	North America	Costa Rica	Cartago CR	La Union CR	North America	Costa Rica	Cartago CR	genome	29902	Human	71	Female	?	B.1.621	GH	Area De Salud Cartago	Universidad de Costa Rica e Instituto Costarricense de Investigacion y Ensenanza en Nutricion y Salud	Brenes Hebleen et al	?	?	?	2021-12-16	NA	8952	5477	5858	9615	0	29902	0
1141	CostaRica/CABANA-CR-UCR-INCIENSA-ITV-UBA-Uda-UGA-IMSS-UPC-1993-681908/2021	ncov	EPI_ISL_7711726	?	2021-07-13	North America	Costa Rica	Guanacaste	Bagaces	North America	Costa Rica	Guanacaste	genome	29898	Human	44	Female	?	P.1	GR	Area De Salud Bagaces [Porvenir/Bagaces/Guanacaste]	Universidad de Costa Rica e Instituto Costarricense de Investigacion y Ensenanza en Nutricion y Salud	Brenes Hebleen et al	?	?	?	2021-12-16	NA	8955	5477	5854	9612	0	29898	0
1142	CostaRica/CABANA-CR-UCR-INCIENSA-ITV-UBA-Uda-UGA-IMSS-UPC-1994-685909/2021	ncov	EPI_ISL_7711698	?	2021-07-29	North America	Costa Rica	Heredia	Heredia	North America	Costa Rica	Heredia	genome	29873	Human	?	Female	?	C.37	GR	Laboratorio Clinico Dr. Ricardo Moreno Ca√±as	Universidad de Costa Rica e Instituto Costarricense de Investigacion y Ensenanza en Nutricion y Salud	Brenes Hebleen et al	?	?	?	2021-12-16	NA	8952	5476	5847	9598	0	29873	0
1143	CostaRica/CABANA-CR-UCR-INCIENSA-ITV-UBA-Uda-UGA-IMSS-UPC-1995-686098/2021	ncov	EPI_ISL_7711716	?	2021-07-30	North America	Costa Rica	Limon	Siquirres	North America	Costa Rica	Limon	genome	29904	Human	57	Female	?	P.1	GR	Cais Siquirres	Universidad de Costa Rica e Instituto Costarricense de Investigacion y Ensenanza en Nutricion y Salud	Brenes Hebleen et al	?	?	?	2021-12-16	NA	8960	5482	5852	9610	0	29904	0
1144	CostaRica/CABANA-CR-UCR-INCIENSA-ITV-UBA-Uda-UGA-IMSS-UPC-1996-686121/2021	ncov	EPI_ISL_7711659	?	2021-07-30	North America	Costa Rica	Alajuela	San Carlos CR	North America	Costa Rica	Alajuela	genome	29890	Human	12	Female	?	AY.113	GK	Area De Salud Fortuna [San Carlos/Alajuela]	Universidad de Costa Rica e Instituto Costarricense de Investigacion y Ensenanza en Nutricion y Salud	Brenes Hebleen et al	?	?	?	2021-12-16	NA	8948	5474	5859	9609	0	29890	0
1145	CostaRica/CABANA-CR-UCR-INCIENSA-ITV-UBA-Uda-UGA-IMSS-UPC-1997-686397/2021	ncov	EPI_ISL_7711660	?	2021-08-03	North America	Costa Rica	Puntarenas	Puntarenas	North America	Costa Rica	Puntarenas	genome	29890	Human	68	Male	?	AY.113	GK	Hospital Monse√±or Sanabria	Universidad de Costa Rica e Instituto Costarricense de Investigacion y Ensenanza en Nutricion y Salud	Brenes Hebleen et al	?	?	?	2021-12-16	NA	8949	5474	5859	9608	0	29890	0
1146	CostaRica/CABANA-CR-UCR-INCIENSA-ITV-UBA-Uda-UGA-IMSS-UPC-1998-686528/2021	ncov	EPI_ISL_7711806	?	2021-08-04	North America	Costa Rica	Puntarenas	Corredores	North America	Costa Rica	Puntarenas	genome	29884	Human	19	Female	?	B.1.1.7	GRY	Hospital Dr. Fernando Escalante Pradilla	Universidad de Costa Rica e Instituto Costarricense de Investigacion y Ensenanza en Nutricion y Salud	Brenes Hebleen et al	?	?	?	2021-12-16	NA	8950	5477	5858	9599	0	29884	0
1147	CostaRica/CABANA-CR-UCR-INCIENSA-ITV-UBA-Uda-UGA-IMSS-UPC-1999-686986/2021	ncov	EPI_ISL_7711661	?	2021-08-04	North America	Costa Rica	Guanacaste	Santa Cruz CR	North America	Costa Rica	Guanacaste	genome	29890	Human	71	Female	?	AY.113	GK	Hospital Dr. Enrique Baltodano Brice√±o	Universidad de Costa Rica e Instituto Costarricense de Investigacion y Ensenanza en Nutricion y Salud	Brenes Hebleen et al	?	?	?	2021-12-16	NA	8948	5474	5859	9609	0	29890	0
1148	CostaRica/CABANA-CR-UCR-INCIENSA-ITV-UBA-Uda-UGA-IMSS-UPC-2000-687001/2021	ncov	EPI_ISL_7711727	?	2021-08-04	North America	Costa Rica	Guanacaste	Carrillo	North America	Costa Rica	Guanacaste	genome	29898	Human	27	Male	?	P.1	GR	Hospital Dr. Enrique Baltodano Brice√±o	Universidad de Costa Rica e Instituto Costarricense de Investigacion y Ensenanza en Nutricion y Salud	Brenes Hebleen et al	?	?	?	2021-12-16	NA	8955	5479	5854	9610	0	29898	0
1149	CostaRica/CABANA-CR-UCR-INCIENSA-ITV-UBA-Uda-UGA-IMSS-UPC-2001-687018/2021	ncov	EPI_ISL_7711717	?	2021-08-04	North America	Costa Rica	Guanacaste	Abangares	North America	Costa Rica	Guanacaste	genome	29907	Human	48	Male	?	P.1	GR	Hospital Dr. Enrique Baltodano Brice√±o	Universidad de Costa Rica e Instituto Costarricense de Investigacion y Ensenanza en Nutricion y Salud	Brenes Hebleen et al	?	?	?	2021-12-16	NA	8957	5485	5855	9610	0	29907	0
1150	CostaRica/CABANA-CR-UCR-INCIENSA-ITV-UBA-Uda-UGA-IMSS-UPC-2002-687063/2021	ncov	EPI_ISL_7711728	?	2021-08-05	North America	Costa Rica	San Jose	San Jose CR	North America	Costa Rica	San Jose	genome	29898	Human	57	Female	?	P.1	GR	Hospital De Las Mujeres	Universidad de Costa Rica e Instituto Costarricense de Investigacion y Ensenanza en Nutricion y Salud	Brenes Hebleen et al	?	?	?	2021-12-16	NA	8955	5483	5854	9606	0	29898	0
1151	CostaRica/CABANA-CR-UCR-INCIENSA-ITV-UBA-Uda-UGA-IMSS-UPC-2003-687190/2021	ncov	EPI_ISL_7711718	?	2021-08-05	North America	Costa Rica	San Jose	Goicoechea	North America	Costa Rica	San Jose	genome	29907	Human	84	Male	?	P.1	GR	Hospital R.A. Calderon Guardia	Universidad de Costa Rica e Instituto Costarricense de Investigacion y Ensenanza en Nutricion y Salud	Brenes Hebleen et al	?	?	?	2021-12-16	NA	8956	5483	5856	9612	0	29907	0
1152	CostaRica/CABANA-CR-UCR-INCIENSA-ITV-UBA-Uda-UGA-IMSS-UPC-2004-687199/2021	ncov	EPI_ISL_7711729	?	2021-08-05	North America	Costa Rica	Puntarenas	Buenos Aires	North America	Costa Rica	Puntarenas	genome	29898	Human	20	Female	?	P.1	GR	Hospital Dr. Tomas Casas Casajus	Universidad de Costa Rica e Instituto Costarricense de Investigacion y Ensenanza en Nutricion y Salud	Brenes Hebleen et al	?	?	?	2021-12-16	NA	8955	5483	5854	9606	0	29898	0
1153	CostaRica/CABANA-CR-UCR-INCIENSA-ITV-UBA-Uda-UGA-IMSS-UPC-2005-687238/2021	ncov	EPI_ISL_7711730	?	2021-08-05	North America	Costa Rica	Puntarenas	Esparza	North America	Costa Rica	Puntarenas	genome	29898	Human	24	Female	?	P.1	GR	Hospital Monse√±or Sanabria	Universidad de Costa Rica e Instituto Costarricense de Investigacion y Ensenanza en Nutricion y Salud	Brenes Hebleen et al	?	?	?	2021-12-16	NA	8957	5482	5850	9609	0	29898	0
1154	CostaRica/CABANA-CR-UCR-INCIENSA-ITV-UBA-Uda-UGA-IMSS-UPC-2006-687246/2021	ncov	EPI_ISL_7711662	?	2021-08-05	North America	Costa Rica	Alajuela	Orotina	North America	Costa Rica	Alajuela	genome	29890	Human	29	Female	?	AY.26	GK	Hospital Monse√±or Sanabria	Universidad de Costa Rica e Instituto Costarricense de Investigacion y Ensenanza en Nutricion y Salud	Brenes Hebleen et al	?	?	?	2021-12-16	NA	8948	5478	5861	9603	0	29890	0
1155	CostaRica/CABANA-CR-UCR-INCIENSA-ITV-UBA-Uda-UGA-IMSS-UPC-2007-687264/2021	ncov	EPI_ISL_7711663	?	2021-08-05	North America	Costa Rica	Alajuela	Upala	North America	Costa Rica	Alajuela	genome	29890	Human	34	Male	?	AY.113	GK	Hospital Upala	Universidad de Costa Rica e Instituto Costarricense de Investigacion y Ensenanza en Nutricion y Salud	Brenes Hebleen et al	?	?	?	2021-12-16	NA	8945	5473	5863	9609	0	29890	0
1156	CostaRica/CABANA-CR-UCR-INCIENSA-ITV-UBA-Uda-UGA-IMSS-UPC-2008-690931/2021	ncov	EPI_ISL_7711664	?	2021-08-19	North America	Costa Rica	Heredia	San Rafael Heredia	North America	Costa Rica	Heredia	genome	29890	Human	38	Female	?	AY.26	GK	Hospital San Vicente De Paul Heredia	Universidad de Costa Rica e Instituto Costarricense de Investigacion y Ensenanza en Nutricion y Salud	Brenes Hebleen et al	?	?	?	2021-12-16	NA	8949	5477	5860	9604	0	29890	0
1157	CostaRica/CABANA-CR-UCR-INCIENSA-ITV-UBA-Uda-UGA-IMSS-UPC-2009-690939/2021	ncov	EPI_ISL_7711665	?	2021-08-19	North America	Costa Rica	Alajuela	Upala	North America	Costa Rica	Alajuela	genome	29890	Human	32	Male	?	AY.26	GK	Hospital Upala	Universidad de Costa Rica e Instituto Costarricense de Investigacion y Ensenanza en Nutricion y Salud	Brenes Hebleen et al	?	?	?	2021-12-16	NA	8948	5479	5861	9602	0	29890	0
1158	CostaRica/CABANA-CR-UCR-INCIENSA-ITV-UBA-Uda-UGA-IMSS-UPC-2010-690975/2021	ncov	EPI_ISL_7711666	?	2021-08-20	North America	Costa Rica	Guanacaste	Carrillo	North America	Costa Rica	Guanacaste	genome	29890	Human	55	Male	?	AY.26	GK	Laboratorio Echandi	Universidad de Costa Rica e Instituto Costarricense de Investigacion y Ensenanza en Nutricion y Salud	Brenes Hebleen et al	?	?	?	2021-12-16	NA	8949	5476	5860	9605	0	29890	0
1159	CostaRica/CABANA-CR-UCR-INCIENSA-ITV-UBA-Uda-UGA-IMSS-UPC-2011-691121/2021	ncov	EPI_ISL_7711667	?	2021-08-20	North America	Costa Rica	Heredia	Flores CR	North America	Costa Rica	Heredia	genome	29890	Human	37	Female	?	AY.113	GK	Area De Salud Belen Flores	Universidad de Costa Rica e Instituto Costarricense de Investigacion y Ensenanza en Nutricion y Salud	Brenes Hebleen et al	?	?	?	2021-12-16	NA	8949	5472	5857	9612	0	29890	0
1160	CostaRica/CABANA-CR-UCR-INCIENSA-ITV-UBA-Uda-UGA-IMSS-UPC-2012-691147/2021	ncov	EPI_ISL_7711668	?	2021-08-20	North America	Costa Rica	San Jose	Vazquez de Coronado	North America	Costa Rica	San Jose	genome	29890	Human	83	Male	?	AY.100	GK	Hospital R.A. Calderon Guardia	Universidad de Costa Rica e Instituto Costarricense de Investigacion y Ensenanza en Nutricion y Salud	Brenes Hebleen et al	?	?	?	2021-12-16	NA	8951	5469	5855	9615	0	29890	0
1161	CostaRica/CABANA-CR-UCR-INCIENSA-ITV-UBA-Uda-UGA-IMSS-UPC-2013-691301/2021	ncov	EPI_ISL_7711704	?	2021-08-21	North America	Costa Rica	Alajuela	Naranjo	North America	Costa Rica	Alajuela	genome	29902	Human	35	Female	?	B.1.621	GH	Hospital Mexico	Universidad de Costa Rica e Instituto Costarricense de Investigacion y Ensenanza en Nutricion y Salud	Brenes Hebleen et al	?	?	?	2021-12-16	NA	8950	5478	5859	9615	0	29902	0
1162	CostaRica/CABANA-CR-UCR-INCIENSA-ITV-UBA-Uda-UGA-IMSS-UPC-2014-692157/2021	ncov	EPI_ISL_7711669	?	2021-08-24	North America	Costa Rica	Cartago CR	Oreamuno	North America	Costa Rica	Cartago CR	genome	29890	Human	6	Female	?	AY.113	GK	Area De Salud Oreamuno Pacayas Tierra Blanca	Universidad de Costa Rica e Instituto Costarricense de Investigacion y Ensenanza en Nutricion y Salud	Brenes Hebleen et al	?	?	?	2021-12-16	NA	8948	5473	5860	9609	0	29890	0
1163	CostaRica/CABANA-CR-UCR-INCIENSA-ITV-UBA-Uda-UGA-IMSS-UPC-2015-692170/2021	ncov	EPI_ISL_7711670	?	2021-08-24	North America	Costa Rica	Limon	Siquirres	North America	Costa Rica	Limon	genome	29890	Human	?	Male	?	AY.113	GK	Cais Siquirres	Universidad de Costa Rica e Instituto Costarricense de Investigacion y Ensenanza en Nutricion y Salud	Brenes Hebleen et al	?	?	?	2021-12-16	NA	8949	5474	5858	9609	0	29890	0
1164	CostaRica/CABANA-CR-UCR-INCIENSA-ITV-UBA-Uda-UGA-IMSS-UPC-2016-692190/2021	ncov	EPI_ISL_7711699	?	2021-08-24	North America	Costa Rica	Limon	Siquirres	North America	Costa Rica	Limon	genome	29886	Human	70	Male	?	AY.113	GK	Cais Siquirres	Universidad de Costa Rica e Instituto Costarricense de Investigacion y Ensenanza en Nutricion y Salud	Brenes Hebleen et al	?	?	?	2021-12-16	NA	8947	5476	5858	9605	0	29886	0
1165	CostaRica/CABANA-CR-UCR-INCIENSA-ITV-UBA-Uda-UGA-IMSS-UPC-2017-692252/2021	ncov	EPI_ISL_7711671	?	2021-08-24	North America	Costa Rica	Limon	Limon	North America	Costa Rica	Limon	genome	29890	Human	49	Female	?	AY.113	GK	Hospital Dr. Tony Facio Castro	Universidad de Costa Rica e Instituto Costarricense de Investigacion y Ensenanza en Nutricion y Salud	Brenes Hebleen et al	?	?	?	2021-12-16	NA	8947	5474	5860	9609	0	29890	0
1166	CostaRica/CABANA-CR-UCR-INCIENSA-ITV-UBA-Uda-UGA-IMSS-UPC-2018-692282/2021	ncov	EPI_ISL_7711731	?	2021-08-24	North America	Costa Rica	Cartago CR	Cartago CR	North America	Costa Rica	Cartago CR	genome	29898	Human	73	Female	?	P.1	GR	Area De Salud Cartago	Universidad de Costa Rica e Instituto Costarricense de Investigacion y Ensenanza en Nutricion y Salud	Brenes Hebleen et al	?	?	?	2021-12-16	NA	8954	5483	5855	9606	0	29898	0
1167	CostaRica/CABANA-CR-UCR-INCIENSA-ITV-UBA-Uda-UGA-IMSS-UPC-2019-692594/2021	ncov	EPI_ISL_7711780	?	2021-08-25	North America	Costa Rica	Guanacaste	Santa Cruz CR	North America	Costa Rica	Guanacaste	genome	29890	Human	34	Male	?	AY.113	GK	Area De Salud Santa Cruz	Universidad de Costa Rica e Instituto Costarricense de Investigacion y Ensenanza en Nutricion y Salud	Brenes Hebleen et al	?	?	?	2021-12-16	NA	8948	5474	5859	9609	0	29890	0
1168	CostaRica/CABANA-CR-UCR-INCIENSA-ITV-UBA-Uda-UGA-IMSS-UPC-2020-692881/2021	ncov	EPI_ISL_7711672	?	2021-08-25	North America	Costa Rica	San Jose	San Jose CR	North America	Costa Rica	San Jose	genome	29890	Human	59	Female	?	B.1.617.2	GK	Hospital San Juan De Dios	Universidad de Costa Rica e Instituto Costarricense de Investigacion y Ensenanza en Nutricion y Salud	Brenes Hebleen et al	?	?	?	2021-12-16	NA	8950	5474	5857	9609	0	29890	0
1169	CostaRica/CABANA-CR-UCR-INCIENSA-ITV-UBA-Uda-UGA-IMSS-UPC-2021-693242/2021	ncov	EPI_ISL_7711673	?	2021-08-26	North America	Costa Rica	Cartago CR	Turrialba	North America	Costa Rica	Cartago CR	genome	29890	Human	68	Male	?	AY.113	GK	Hospital Maximiliano Peralta	Universidad de Costa Rica e Instituto Costarricense de Investigacion y Ensenanza en Nutricion y Salud	Brenes Hebleen et al	?	?	?	2021-12-16	NA	8948	5472	5860	9610	0	29890	0
1170	CostaRica/CABANA-CR-UCR-INCIENSA-ITV-UBA-Uda-UGA-IMSS-UPC-2022-693266/2021	ncov	EPI_ISL_7711674	?	2021-08-26	North America	Costa Rica	Cartago CR	Paraiso CR	North America	Costa Rica	Cartago CR	genome	29890	Human	60	Male	?	AY.100	GK	Hospital Maximiliano Peralta	Universidad de Costa Rica e Instituto Costarricense de Investigacion y Ensenanza en Nutricion y Salud	Brenes Hebleen et al	?	?	?	2021-12-16	NA	8949	5471	5857	9613	0	29890	0
1171	CostaRica/CABANA-CR-UCR-INCIENSA-ITV-UBA-Uda-UGA-IMSS-UPC-2023-694656/2021	ncov	EPI_ISL_7711675	?	2021-08-31	North America	Costa Rica	Guanacaste	Liberia	North America	Costa Rica	Guanacaste	genome	29890	Human	?	Male	?	AY.113	GK	Hospital Dr. Enrique Baltodano Brice√±o	Universidad de Costa Rica e Instituto Costarricense de Investigacion y Ensenanza en Nutricion y Salud	Brenes Hebleen et al	?	?	?	2021-12-16	NA	8947	5473	5861	9609	0	29890	0
1172	CostaRica/CABANA-CR-UCR-INCIENSA-ITV-UBA-Uda-UGA-IMSS-UPC-2024-694814/2021	ncov	EPI_ISL_7711676	?	2021-08-31	North America	Costa Rica	Puntarenas	Puntarenas	North America	Costa Rica	Puntarenas	genome	29890	Human	71	Female	?	AY.4	GK	Hospital Monse√±or Sanabria	Universidad de Costa Rica e Instituto Costarricense de Investigacion y Ensenanza en Nutricion y Salud	Brenes Hebleen et al	?	?	?	2021-12-16	NA	8949	5475	5858	9608	0	29890	0
1173	CostaRica/CABANA-CR-UCR-INCIENSA-ITV-UBA-Uda-UGA-IMSS-UPC-2025-651195/2021	ncov	EPI_ISL_7711751	?	2021-02-01	North America	Costa Rica	Alajuela	Grecia	North America	Costa Rica	Alajuela	genome	29903	Human	26	Male	?	A.2.5	G	Area De Salud Catedral Noreste	Universidad de Costa Rica e Instituto Costarricense de Investigacion y Ensenanza en Nutricion y Salud	Brenes Hebleen et al	?	?	?	2021-12-16	NA	8953	5478	5864	9608	0	29903	0
1174	CostaRica/CABANA-CR-UCR-INCIENSA-ITV-UBA-Uda-UGA-IMSS-UPC-2026-651709/2021	ncov	EPI_ISL_7711752	?	2021-02-04	North America	Costa Rica	Puntarenas	Corredores	North America	Costa Rica	Puntarenas	genome	29903	Human	-1	unkown	?	A.2.5.1	G	Tamizaje Comunitario - Paso Canoas	Universidad de Costa Rica e Instituto Costarricense de Investigacion y Ensenanza en Nutricion y Salud	Brenes Hebleen et al	?	?	?	2021-12-16	NA	8955	5475	5865	9608	0	29903	0
1175	CostaRica/CABANA-CR-UCR-INCIENSA-ITV-UBA-Uda-UGA-IMSS-UPC-2027-652161/2021	ncov	EPI_ISL_7711753	?	2021-02-05	North America	Costa Rica	Puntarenas	Golfito	North America	Costa Rica	Puntarenas	genome	29903	Human	24	Female	?	A.2.5.1	G	Hospital Golfito Manuel Mora Valverde	Universidad de Costa Rica e Instituto Costarricense de Investigacion y Ensenanza en Nutricion y Salud	Brenes Hebleen et al	?	?	?	2021-12-16	NA	8955	5475	5864	9609	0	29903	0
1176	CostaRica/CABANA-CR-UCR-INCIENSA-ITV-UBA-Uda-UGA-IMSS-UPC-2028-652308/2021	ncov	EPI_ISL_7711710	?	2021-02-08	North America	Costa Rica	Heredia	San Pablo CR	North America	Costa Rica	Heredia	genome	29897	Human	42	Male	?	B.1.1	GR	Area De Salud Coronado	Universidad de Costa Rica e Instituto Costarricense de Investigacion y Ensenanza en Nutricion y Salud	Brenes Hebleen et al	?	?	?	2021-12-16	NA	8958	5482	5853	9604	0	29897	0
1177	CostaRica/CABANA-CR-UCR-INCIENSA-ITV-UBA-Uda-UGA-IMSS-UPC-2029-652436/2021	ncov	EPI_ISL_7711645	?	2021-02-08	North America	Costa Rica	Cartago CR	La Union CR	North America	Costa Rica	Cartago CR	genome	29903	Human	47	Female	?	B.1.1.328	GR	Area De Salud San Juan-San Diego-Concepcion 2	Universidad de Costa Rica e Instituto Costarricense de Investigacion y Ensenanza en Nutricion y Salud	Brenes Hebleen et al	?	?	?	2021-12-16	NA	8958	5481	5856	9608	0	29903	0
1178	CostaRica/CABANA-CR-UCR-INCIENSA-ITV-UBA-Uda-UGA-IMSS-UPC-2030-652648/2021	ncov	EPI_ISL_7711646	?	2021-02-10	North America	Costa Rica	Alajuela	Alajuela	North America	Costa Rica	Alajuela	genome	29903	Human	23	Female	?	B.1.1.328	GR	Laboratorio Cl√≠nico Labin	Universidad de Costa Rica e Instituto Costarricense de Investigacion y Ensenanza en Nutricion y Salud	Brenes Hebleen et al	?	?	?	2021-12-16	NA	8954	5486	5856	9607	0	29903	0
1179	CostaRica/CABANA-CR-UCR-INCIENSA-ITV-UBA-Uda-UGA-IMSS-UPC-2031-655050/2021	ncov	EPI_ISL_7711647	?	2021-03-01	North America	Costa Rica	Cartago CR	Oreamuno	North America	Costa Rica	Cartago CR	genome	29903	Human	30	Female	?	B.1.1	GR	Area De Salud Oreamuno-Pacayas-Tierra Blanca	Universidad de Costa Rica e Instituto Costarricense de Investigacion y Ensenanza en Nutricion y Salud	Brenes Hebleen et al	?	?	?	2021-12-16	NA	8957	5482	5856	9608	0	29903	0
1180	CostaRica/CABANA-CR-UCR-INCIENSA-ITV-UBA-Uda-UGA-IMSS-UPC-2032-655063/2021	ncov	EPI_ISL_7711754	?	2021-03-01	North America	Costa Rica	Alajuela	San Carlos CR	North America	Costa Rica	Alajuela	genome	29903	Human	29	Male	?	A.2.5	G	Hospital San Carlos	Universidad de Costa Rica e Instituto Costarricense de Investigacion y Ensenanza en Nutricion y Salud	Brenes Hebleen et al	?	?	?	2021-12-16	NA	8953	5483	5864	9603	0	29903	0
1181	CostaRica/CABANA-CR-UCR-INCIENSA-ITV-UBA-Uda-UGA-IMSS-UPC-2033-655294/2021	ncov	EPI_ISL_7711755	?	2021-03-02	North America	Costa Rica	Heredia	Sarapiqui	North America	Costa Rica	Heredia	genome	29903	Human	69	Female	?	A.2.5	G	Hospital De Gu√°piles	Universidad de Costa Rica e Instituto Costarricense de Investigacion y Ensenanza en Nutricion y Salud	Brenes Hebleen et al	?	?	?	2021-12-16	NA	8953	5476	5865	9609	0	29903	0
1182	CostaRica/CABANA-CR-UCR-INCIENSA-ITV-UBA-Uda-UGA-IMSS-UPC-2034-655343/2021	ncov	EPI_ISL_7711756	?	2021-03-02	North America	Costa Rica	Cartago CR	Oreamuno	North America	Costa Rica	Cartago CR	genome	29903	Human	37	Female	?	A.2.5.1	G	√Årea De Salud Oreamuno-Pacayas-Tierra Blanca	Universidad de Costa Rica e Instituto Costarricense de Investigacion y Ensenanza en Nutricion y Salud	Brenes Hebleen et al	?	?	?	2021-12-16	NA	8953	5479	5863	9608	0	29903	0
1183	CostaRica/CABANA-CR-UCR-INCIENSA-ITV-UBA-Uda-UGA-IMSS-UPC-2035-655605/2021	ncov	EPI_ISL_7711757	?	2021-03-04	North America	Costa Rica	Cartago CR	Turrialba	North America	Costa Rica	Cartago CR	genome	29903	Human	54	Female	?	A.2.5	G	Hospital Maximiliano Peralta Jim√©nez	Universidad de Costa Rica e Instituto Costarricense de Investigacion y Ensenanza en Nutricion y Salud	Brenes Hebleen et al	?	?	?	2021-12-16	NA	8952	5483	5863	9605	0	29903	0
1184	CostaRica/CABANA-CR-UCR-INCIENSA-ITV-UBA-Uda-UGA-IMSS-UPC-2036-655606/2021	ncov	EPI_ISL_7711758	?	2021-03-04	North America	Costa Rica	Cartago CR	Jimenez	North America	Costa Rica	Cartago CR	genome	29903	Human	38	Male	?	A.2.5.1	G	Hospital Maximiliano Peralta Jim√©nez	Universidad de Costa Rica e Instituto Costarricense de Investigacion y Ensenanza en Nutricion y Salud	Brenes Hebleen et al	?	?	?	2021-12-16	NA	8952	5481	5863	9607	0	29903	0
1185	CostaRica/CABANA-CR-UCR-INCIENSA-ITV-UBA-Uda-UGA-IMSS-UPC-2037-655619/2021	ncov	EPI_ISL_7711789	?	2021-03-04	North America	Costa Rica	Puntarenas	Quepos	North America	Costa Rica	Puntarenas	genome	29884	Human	38	Female	?	B.1.1.7	GRY	Hospital Monse√±or Sanabria	Universidad de Costa Rica e Instituto Costarricense de Investigacion y Ensenanza en Nutricion y Salud	Brenes Hebleen et al	?	?	?	2021-12-16	NA	8950	5478	5856	9600	0	29884	0
1186	CostaRica/CABANA-CR-UCR-INCIENSA-ITV-UBA-Uda-UGA-IMSS-UPC-2038-655628/2021	ncov	EPI_ISL_7711759	?	2021-03-04	North America	Costa Rica	Limon	Guacimo	North America	Costa Rica	Limon	genome	29903	Human	49	Male	?	A.2.5	G	Hospital Tony Facio Castro	Universidad de Costa Rica e Instituto Costarricense de Investigacion y Ensenanza en Nutricion y Salud	Brenes Hebleen et al	?	?	?	2021-12-16	NA	8953	5477	5863	9610	0	29903	0
1187	CostaRica/CABANA-CR-UCR-INCIENSA-ITV-UBA-Uda-UGA-IMSS-UPC-2039-655629/2021	ncov	EPI_ISL_7711648	?	2021-03-04	North America	Costa Rica	Limon	Matina	North America	Costa Rica	Limon	genome	29903	Human	43	Female	?	B	L	Hospital Tony Facio Castro	Universidad de Costa Rica e Instituto Costarricense de Investigacion y Ensenanza en Nutricion y Salud	Brenes Hebleen et al	?	?	?	2021-12-16	NA	8954	5492	5863	9594	0	29903	0
1188	CostaRica/CABANA-CR-UCR-INCIENSA-ITV-UBA-Uda-UGA-IMSS-UPC-2040-655655/2021	ncov	EPI_ISL_7711790	?	2021-03-04	North America	Costa Rica	Limon	Talamanca	North America	Costa Rica	Limon	genome	29884	Human	62	Female	?	B.1.1.7	GRY	Lab Echandi	Universidad de Costa Rica e Instituto Costarricense de Investigacion y Ensenanza en Nutricion y Salud	Brenes Hebleen et al	?	?	?	2021-12-16	NA	8951	5481	5856	9596	0	29884	0
1189	CostaRica/CABANA-CR-UCR-INCIENSA-ITV-UBA-Uda-UGA-IMSS-UPC-2041-655659/2021	ncov	EPI_ISL_7711711	?	2021-03-04	North America	Costa Rica	Heredia	Flores CR	North America	Costa Rica	Heredia	genome	29897	Human	81	Male	?	B.1.1	GR	Lab Echandi	Universidad de Costa Rica e Instituto Costarricense de Investigacion y Ensenanza en Nutricion y Salud	Brenes Hebleen et al	?	?	?	2021-12-16	NA	8958	5482	5853	9604	0	29897	0
1190	CostaRica/CABANA-CR-UCR-INCIENSA-ITV-UBA-Uda-UGA-IMSS-UPC-2042-655705/2021	ncov	EPI_ISL_7711715	?	2021-03-05	North America	Costa Rica	Puntarenas	Buenos Aires	North America	Costa Rica	Puntarenas	genome	29894	Human	40	Male	?	B.1.203	G	Hospital Escalante Pradilla	Universidad de Costa Rica e Instituto Costarricense de Investigacion y Ensenanza en Nutricion y Salud	Brenes Hebleen et al	?	?	?	2021-12-16	NA	8950	5480	5861	9603	0	29894	0
1191	CostaRica/CABANA-CR-UCR-INCIENSA-ITV-UBA-Uda-UGA-IMSS-UPC-2043-656144/2021	ncov	EPI_ISL_7711760	?	2021-03-08	North America	Costa Rica	San Jose	Vazquez de Coronado	North America	Costa Rica	San Jose	genome	29903	Human	20	Male	?	A.2.5.1	G	Area De Salud Coronado	Universidad de Costa Rica e Instituto Costarricense de Investigacion y Ensenanza en Nutricion y Salud	Brenes Hebleen et al	?	?	?	2021-12-16	NA	8954	5479	5863	9607	0	29903	0
1192	CostaRica/CABANA-CR-UCR-INCIENSA-ITV-UBA-Uda-UGA-IMSS-UPC-2044-656299/2021	ncov	EPI_ISL_7711761	?	2021-03-09	North America	Costa Rica	Guanacaste	Abangares	North America	Costa Rica	Guanacaste	genome	29903	Human	37	Female	?	A.2.5	G	Hospital Enrique Baltodano Brice√±o	Universidad de Costa Rica e Instituto Costarricense de Investigacion y Ensenanza en Nutricion y Salud	Brenes Hebleen et al	?	?	?	2021-12-16	NA	8953	5479	5864	9607	0	29903	0
1193	CostaRica/CABANA-CR-UCR-INCIENSA-ITV-UBA-Uda-UGA-IMSS-UPC-2045-656591/2021	ncov	EPI_ISL_7711779	?	2021-03-11	North America	Costa Rica	Limon	Limon	North America	Costa Rica	Limon	genome	29895	Human	66	Female	?	A.2.5	G	Hospital Tony Facio Castro	Universidad de Costa Rica e Instituto Costarricense de Investigacion y Ensenanza en Nutricion y Salud	Brenes Hebleen et al	?	?	?	2021-12-16	NA	8951	5472	5860	9612	0	29895	0
1194	CostaRica/CABANA-CR-UCR-INCIENSA-ITV-UBA-Uda-UGA-IMSS-UPC-2046-656593/2021	ncov	EPI_ISL_7711762	?	2021-03-11	North America	Costa Rica	Limon	Guacimo	North America	Costa Rica	Limon	genome	29903	Human	57	Male	?	A.2.5	G	Hospital Tony Facio Castro	Universidad de Costa Rica e Instituto Costarricense de Investigacion y Ensenanza en Nutricion y Salud	Brenes Hebleen et al	?	?	?	2021-12-16	NA	8952	5477	5864	9610	0	29903	0
1195	CostaRica/CABANA-CR-UCR-INCIENSA-ITV-UBA-Uda-UGA-IMSS-UPC-2047-656657/2021	ncov	EPI_ISL_7711807	?	2021-03-12	North America	Costa Rica	Cartago CR	La Union CR	North America	Costa Rica	Cartago CR	genome	29884	Human	57	Male	?	B.1.1.7	GRY	Area De Salud Catedral Noreste	Universidad de Costa Rica e Instituto Costarricense de Investigacion y Ensenanza en Nutricion y Salud	Brenes Hebleen et al	?	?	?	2021-12-16	NA	8949	5480	5858	9597	0	29884	0
1196	CostaRica/CABANA-CR-UCR-INCIENSA-ITV-UBA-Uda-UGA-IMSS-UPC-2048-656892/2021	ncov	EPI_ISL_7711649	?	2021-03-12	North America	Costa Rica	San Jose	Perez Zeledon	North America	Costa Rica	San Jose	genome	29903	Human	54	Female	?	B.1.203	G	Hospital Escalante Pradilla	Universidad de Costa Rica e Instituto Costarricense de Investigacion y Ensenanza en Nutricion y Salud	Brenes Hebleen et al	?	?	?	2021-12-16	NA	8952	5482	5862	9607	0	29903	0
1197	CostaRica/CABANA-CR-UCR-INCIENSA-ITV-UBA-Uda-UGA-IMSS-UPC-2049-656916/2021	ncov	EPI_ISL_7711650	?	2021-03-12	North America	Costa Rica	Cartago CR	Paraiso CR	North America	Costa Rica	Cartago CR	genome	29903	Human	39	Female	?	B.1.1.328	GR	Hospital Maximiliano Peralta Jim√©nez	Universidad de Costa Rica e Instituto Costarricense de Investigacion y Ensenanza en Nutricion y Salud	Brenes Hebleen et al	?	?	?	2021-12-16	NA	8957	5483	5855	9608	0	29903	0
1198	CostaRica/CABANA-CR-UCR-INCIENSA-ITV-UBA-Uda-UGA-IMSS-UPC-2050-657035/2021	ncov	EPI_ISL_7711791	?	2021-03-13	North America	Costa Rica	Alajuela	Alajuela	North America	Costa Rica	Alajuela	genome	29884	Human	-1	Male	?	B.1.1.7	GRY	Laboratorio Clinico Labin	Universidad de Costa Rica e Instituto Costarricense de Investigacion y Ensenanza en Nutricion y Salud	Brenes Hebleen et al	?	?	?	2021-12-16	NA	8950	5477	5858	9599	0	29884	0
1199	CostaRica/CABANA-CR-UCR-INCIENSA-ITV-UBA-Uda-UGA-IMSS-UPC-2051-657044/2021	ncov	EPI_ISL_7711792	?	2021-03-13	North America	Costa Rica	Alajuela	Alajuela	North America	Costa Rica	Alajuela	genome	29884	Human	-1	Female	?	B.1.1.7	GRY	Laboratorio Clinico Labin	Universidad de Costa Rica e Instituto Costarricense de Investigacion y Ensenanza en Nutricion y Salud	Brenes Hebleen et al	?	?	?	2021-12-16	NA	8950	5477	5858	9599	0	29884	0
1200	CostaRica/CABANA-CR-UCR-INCIENSA-ITV-UBA-Uda-UGA-IMSS-UPC-2052-657240/2021	ncov	EPI_ISL_7711697	?	2021-03-16	North America	Costa Rica	Heredia	Heredia	North America	Costa Rica	Heredia	genome	29900	Human	25	Male	?	B.1.427	GH	Hospital San Vicente De Pa√∫l	Universidad de Costa Rica e Instituto Costarricense de Investigacion y Ensenanza en Nutricion y Salud	Brenes Hebleen et al	?	?	?	2021-12-16	NA	8951	5485	5858	9606	0	29900	0
1201	CostaRica/CABANA-CR-UCR-INCIENSA-ITV-UBA-Uda-UGA-IMSS-UPC-2053-657431/2021	ncov	EPI_ISL_7711763	?	2021-03-17	North America	Costa Rica	Alajuela	Poas	North America	Costa Rica	Alajuela	genome	29903	Human	64	Male	?	A.2.5	G	Hospital M√©xico	Universidad de Costa Rica e Instituto Costarricense de Investigacion y Ensenanza en Nutricion y Salud	Brenes Hebleen et al	?	?	?	2021-12-16	NA	8953	5476	5864	9610	0	29903	0
1202	CostaRica/CABANA-CR-UCR-INCIENSA-ITV-UBA-Uda-UGA-IMSS-UPC-2054-657694/2021	ncov	EPI_ISL_7711764	?	2021-03-19	North America	Costa Rica	Heredia	Santo Domingo CR	North America	Costa Rica	Heredia	genome	29903	Human	37	Female	?	A.2.5	G	Area De Salud Moravia	Universidad de Costa Rica e Instituto Costarricense de Investigacion y Ensenanza en Nutricion y Salud	Brenes Hebleen et al	?	?	?	2021-12-16	NA	8952	5477	5864	9610	0	29903	0
1203	CostaRica/CABANA-CR-UCR-INCIENSA-ITV-UBA-Uda-UGA-IMSS-UPC-2055-658113/2021	ncov	EPI_ISL_7711776	?	2021-03-23	North America	Costa Rica	Guanacaste	Nicoya	North America	Costa Rica	Guanacaste	genome	29900	Human	57	Male	?	A.2.5.2	G	Hospital La Anexion	Universidad de Costa Rica e Instituto Costarricense de Investigacion y Ensenanza en Nutricion y Salud	Brenes Hebleen et al	?	?	?	2021-12-16	NA	8951	5484	5864	9601	0	29900	0
1204	CostaRica/CABANA-CR-UCR-INCIENSA-ITV-UBA-Uda-UGA-IMSS-UPC-2056-658117/2021	ncov	EPI_ISL_7711765	?	2021-03-23	North America	Costa Rica	Guanacaste	Nandayure	North America	Costa Rica	Guanacaste	genome	29903	Human	24	Female	?	A.2.5.1	G	Area De Salud Nandayure	Universidad de Costa Rica e Instituto Costarricense de Investigacion y Ensenanza en Nutricion y Salud	Brenes Hebleen et al	?	?	?	2021-12-16	NA	8954	5478	5863	9608	0	29903	0
1205	CostaRica/CABANA-CR-UCR-INCIENSA-ITV-UBA-Uda-UGA-IMSS-UPC-2057-658145/2021	ncov	EPI_ISL_7711766	?	2021-03-23	North America	Costa Rica	Guanacaste	Carrillo	North America	Costa Rica	Guanacaste	genome	29903	Human	55	Male	?	A.2.5.1	G	Hospital Enrique Baltodano Brice√±o	Universidad de Costa Rica e Instituto Costarricense de Investigacion y Ensenanza en Nutricion y Salud	Brenes Hebleen et al	?	?	?	2021-12-16	NA	8952	5481	5864	9606	0	29903	0
1206	CostaRica/CABANA-CR-UCR-INCIENSA-ITV-UBA-Uda-UGA-IMSS-UPC-2058-658303/2021	ncov	EPI_ISL_7711767	?	2021-03-24	North America	Costa Rica	San Jose	Moravia	North America	Costa Rica	San Jose	genome	29903	Human	68	Female	?	A.2.5	G	Area De Salud Moravia	Universidad de Costa Rica e Instituto Costarricense de Investigacion y Ensenanza en Nutricion y Salud	Brenes Hebleen et al	?	?	?	2021-12-16	NA	8952	5475	5863	9613	0	29903	0
1207	CostaRica/CABANA-CR-UCR-INCIENSA-ITV-UBA-Uda-UGA-IMSS-UPC-2059-658420/2021	ncov	EPI_ISL_7711793	?	2021-03-25	North America	Costa Rica	Cartago CR	Turrialba	North America	Costa Rica	Cartago CR	genome	29884	Human	48	Female	?	B.1.1.7	GRY	Hospital Maximiliano Peralta Jim√©nez	Universidad de Costa Rica e Instituto Costarricense de Investigacion y Ensenanza en Nutricion y Salud	Brenes Hebleen et al	?	?	?	2021-12-16	NA	8951	5481	5857	9595	0	29884	0
1208	CostaRica/CABANA-CR-UCR-INCIENSA-ITV-UBA-Uda-UGA-IMSS-UPC-2060-658439/2021	ncov	EPI_ISL_7711768	?	2021-03-25	North America	Costa Rica	San Jose	San Jose CR	North America	Costa Rica	San Jose	genome	29903	Human	40	Male	?	A.2.5.1	G	√Årea De Salud Alajuelita	Universidad de Costa Rica e Instituto Costarricense de Investigacion y Ensenanza en Nutricion y Salud	Brenes Hebleen et al	?	?	?	2021-12-16	NA	8953	5479	5865	9606	0	29903	0
1209	CostaRica/CABANA-CR-UCR-INCIENSA-ITV-UBA-Uda-UGA-IMSS-UPC-2061-658858/2021	ncov	EPI_ISL_7711769	?	2021-03-29	North America	Costa Rica	Puntarenas	Buenos Aires	North America	Costa Rica	Puntarenas	genome	29903	Human	19	Male	?	A.2.5	G	Hospital Escalante Pradilla	Universidad de Costa Rica e Instituto Costarricense de Investigacion y Ensenanza en Nutricion y Salud	Brenes Hebleen et al	?	?	?	2021-12-16	NA	8951	5478	5865	9609	0	29903	0
1210	CostaRica/CABANA-CR-UCR-INCIENSA-ITV-UBA-Uda-UGA-IMSS-UPC-2062-658971/2021	ncov	EPI_ISL_7711808	?	2021-03-30	North America	Costa Rica	Puntarenas	Puntarenas	North America	Costa Rica	Puntarenas	genome	29884	Human	35	Female	?	B.1.1.7	GRY	Hospital Monse√±or Sanabria	Universidad de Costa Rica e Instituto Costarricense de Investigacion y Ensenanza en Nutricion y Salud	Brenes Hebleen et al	?	?	?	2021-12-16	NA	8953	5480	5856	9595	0	29884	0
1211	CostaRica/CABANA-CR-UCR-INCIENSA-ITV-UBA-Uda-UGA-IMSS-UPC-2063-659106/2021	ncov	EPI_ISL_7711651	?	2021-03-31	North America	Costa Rica	Cartago CR	El Guarco	North America	Costa Rica	Cartago CR	genome	29903	Human	34	Male	?	B.1.1.328	GR	H Dr. Max Peralta Jim√©nez	Universidad de Costa Rica e Instituto Costarricense de Investigacion y Ensenanza en Nutricion y Salud	Brenes Hebleen et al	?	?	?	2021-12-16	NA	8956	5485	5853	9609	0	29903	0
1212	CostaRica/CABANA-CR-UCR-INCIENSA-ITV-UBA-Uda-UGA-IMSS-UPC-2064-659561/2021	ncov	EPI_ISL_7711652	?	2021-04-06	North America	Costa Rica	Guanacaste	Santa Cruz CR	North America	Costa Rica	Guanacaste	genome	29903	Human	49	Female	?	B.1.427	GH	Area De Salud Santa Cruz	Universidad de Costa Rica e Instituto Costarricense de Investigacion y Ensenanza en Nutricion y Salud	Brenes Hebleen et al	?	?	?	2021-12-16	NA	8954	5477	5854	9618	0	29903	0
1213	CostaRica/CABANA-CR-UCR-INCIENSA-ITV-UBA-Uda-UGA-IMSS-UPC-2065-659563/2021	ncov	EPI_ISL_7711653	?	2021-04-06	North America	Costa Rica	Guanacaste	Santa Cruz CR	North America	Costa Rica	Guanacaste	genome	29903	Human	55	Male	?	B.1.427	GH	Area De Salud Santa Cruz	Universidad de Costa Rica e Instituto Costarricense de Investigacion y Ensenanza en Nutricion y Salud	Brenes Hebleen et al	?	?	?	2021-12-16	NA	8954	5478	5855	9616	0	29903	0
1214	CostaRica/CABANA-CR-UCR-INCIENSA-ITV-UBA-Uda-UGA-IMSS-UPC-2066-659575/2021	ncov	EPI_ISL_7711777	?	2021-04-06	North America	Costa Rica	Limon	Pococi	North America	Costa Rica	Limon	genome	29900	Human	35	Male	?	A.2.5.2	G	Hospital Enrique Baltodano Brice√±o	Universidad de Costa Rica e Instituto Costarricense de Investigacion y Ensenanza en Nutricion y Salud	Brenes Hebleen et al	?	?	?	2021-12-16	NA	8951	5484	5863	9602	0	29900	0
1215	CostaRica/CABANA-CR-UCR-INCIENSA-ITV-UBA-Uda-UGA-IMSS-UPC-2067-659580/2021	ncov	EPI_ISL_7711794	?	2021-04-06	North America	Costa Rica	Heredia	Sarapiqui	North America	Costa Rica	Heredia	genome	29884	Human	64	Female	?	B.1.1.7	GRY	Hospital Nacional De Ni√±os	Universidad de Costa Rica e Instituto Costarricense de Investigacion y Ensenanza en Nutricion y Salud	Brenes Hebleen et al	?	?	?	2021-12-16	NA	8952	5481	5857	9594	0	29884	0
1216	CostaRica/CABANA-CR-UCR-INCIENSA-ITV-UBA-Uda-UGA-IMSS-UPC-2068-659585/2021	ncov	EPI_ISL_7711694	?	2021-04-06	North America	Costa Rica	Heredia	Barva	North America	Costa Rica	Heredia	genome	29885	Human	25	Female	?	B.1.351	GH	Hospital Nacional De Ni√±os	Universidad de Costa Rica e Instituto Costarricense de Investigacion y Ensenanza en Nutricion y Salud	Brenes Hebleen et al	?	?	?	2021-12-16	NA	8948	5475	5857	9605	0	29885	0
1217	CostaRica/CABANA-CR-UCR-INCIENSA-ITV-UBA-Uda-UGA-IMSS-UPC-2069-659624/2021	ncov	EPI_ISL_7711732	?	2021-04-06	North America	Costa Rica	Puntarenas	Garabito	North America	Costa Rica	Puntarenas	genome	29898	Human	1	Female	?	P.1.10	GR	Hospital Monse√±or Sanabria	Universidad de Costa Rica e Instituto Costarricense de Investigacion y Ensenanza en Nutricion y Salud	Brenes Hebleen et al	?	?	?	2021-12-16	NA	8955	5482	5855	9606	0	29898	0
1218	CostaRica/CABANA-CR-UCR-INCIENSA-ITV-UBA-Uda-UGA-IMSS-UPC-2070-659631/2021	ncov	EPI_ISL_7711770	?	2021-04-06	North America	Costa Rica	Limon	Matina	North America	Costa Rica	Limon	genome	29903	Human	35	Female	?	A.2.5	G	Hospital Tony Facio Castro	Universidad de Costa Rica e Instituto Costarricense de Investigacion y Ensenanza en Nutricion y Salud	Brenes Hebleen et al	?	?	?	2021-12-16	NA	8953	5476	5864	9610	0	29903	0
1219	CostaRica/CABANA-CR-UCR-INCIENSA-ITV-UBA-Uda-UGA-IMSS-UPC-2071-659743/2021	ncov	EPI_ISL_7711733	?	2021-04-07	North America	Costa Rica	San Jose	Puriscal	North America	Costa Rica	San Jose	genome	29898	Human	36	Male	?	P.1	GR	Hospital San Juan De Dios	Universidad de Costa Rica e Instituto Costarricense de Investigacion y Ensenanza en Nutricion y Salud	Brenes Hebleen et al	?	?	?	2021-12-16	NA	8955	5484	5854	9605	0	29898	0
1220	CostaRica/CABANA-CR-UCR-INCIENSA-ITV-UBA-Uda-UGA-IMSS-UPC-2072-660092/2021	ncov	EPI_ISL_7711795	?	2021-04-08	North America	Costa Rica	Alajuela	Alajuela	North America	Costa Rica	Alajuela	genome	29884	Human	37	Male	?	B.1.1.7	GRY	Laboratorio LABIN	Universidad de Costa Rica e Instituto Costarricense de Investigacion y Ensenanza en Nutricion y Salud	Brenes Hebleen et al	?	?	?	2021-12-16	NA	8950	5477	5858	9599	0	29884	0
1221	CostaRica/CABANA-CR-UCR-INCIENSA-ITV-UBA-Uda-UGA-IMSS-UPC-2073-660283/2021	ncov	EPI_ISL_7711771	?	2021-04-09	North America	Costa Rica	Cartago CR	Turrialba	North America	Costa Rica	Cartago CR	genome	29903	Human	41	Male	?	A.2.5	G	Hospital Maximiliano Peralta Jim√©nez	Universidad de Costa Rica e Instituto Costarricense de Investigacion y Ensenanza en Nutricion y Salud	Brenes Hebleen et al	?	?	?	2021-12-16	NA	8954	5476	5862	9611	0	29903	0
1222	CostaRica/CABANA-CR-UCR-INCIENSA-ITV-UBA-Uda-UGA-IMSS-UPC-2074-660647/2021	ncov	EPI_ISL_7711772	?	2021-04-13	North America	Costa Rica	Guanacaste	Nicoya	North America	Costa Rica	Guanacaste	genome	29903	Human	34	Female	?	A.2.5	G	Hospital Enrique Baltodano Brice√±o	Universidad de Costa Rica e Instituto Costarricense de Investigacion y Ensenanza en Nutricion y Salud	Brenes Hebleen et al	?	?	?	2021-12-16	NA	8956	5476	5861	9610	0	29903	0
1223	CostaRica/CABANA-CR-UCR-INCIENSA-ITV-UBA-Uda-UGA-IMSS-UPC-2075-660675/2021	ncov	EPI_ISL_7711654	?	2021-04-13	North America	Costa Rica	Guanacaste	La Cruz CR	North America	Costa Rica	Guanacaste	genome	29903	Human	35	Male	?	B.1.1.328	GR	Hospital Enrique Baltodano Brice√±o	Universidad de Costa Rica e Instituto Costarricense de Investigacion y Ensenanza en Nutricion y Salud	Brenes Hebleen et al	?	?	?	2021-12-16	NA	8955	5485	5858	9605	0	29903	0
1224	CostaRica/CABANA-CR-UCR-INCIENSA-ITV-UBA-Uda-UGA-IMSS-UPC-2076-661779/2021	ncov	EPI_ISL_7711796	?	2021-04-20	North America	Costa Rica	Alajuela	Grecia	North America	Costa Rica	Alajuela	genome	29884	Human	41	Male	?	B.1.1.7	GRY	Hospital San Francisco De As√≠s	Universidad de Costa Rica e Instituto Costarricense de Investigacion y Ensenanza en Nutricion y Salud	Brenes Hebleen et al	?	?	?	2021-12-16	NA	8951	5480	5857	9596	0	29884	0
1225	CostaRica/CABANA-CR-UCR-INCIENSA-ITV-UBA-Uda-UGA-IMSS-UPC-2077-661886/2021	ncov	EPI_ISL_7711696	?	2021-04-21	North America	Costa Rica	Guanacaste	Bagaces	North America	Costa Rica	Guanacaste	genome	29879	Human	29	Female	?	B.1.525	G	Hospital Enrique Baltodano Brice√±o	Universidad de Costa Rica e Instituto Costarricense de Investigacion y Ensenanza en Nutricion y Salud	Brenes Hebleen et al	?	?	?	2021-12-16	NA	8949	5477	5858	9595	0	29879	0
1226	CostaRica/CABANA-CR-UCR-INCIENSA-ITV-UBA-Uda-UGA-IMSS-UPC-2078-662448/2021	ncov	EPI_ISL_7711797	?	2021-04-23	North America	Costa Rica	San Jose	Moravia	North America	Costa Rica	San Jose	genome	29884	Human	36	Female	?	B.1.1.7	GRY	Area De Salud Moravia	Universidad de Costa Rica e Instituto Costarricense de Investigacion y Ensenanza en Nutricion y Salud	Brenes Hebleen et al	?	?	?	2021-12-16	NA	8950	5475	5857	9602	0	29884	0
1227	CostaRica/CABANA-CR-UCR-INCIENSA-ITV-UBA-Uda-UGA-IMSS-UPC-2079-663055/2021	ncov	EPI_ISL_7711734	?	2021-04-27	North America	Costa Rica	Heredia	San Rafael Heredia	North America	Costa Rica	Heredia	genome	29898	Human	73	Female	?	P.1	GR	Hospital San Vicente De Paul	Universidad de Costa Rica e Instituto Costarricense de Investigacion y Ensenanza en Nutricion y Salud	Brenes Hebleen et al	?	?	?	2021-12-16	NA	8956	5484	5853	9605	0	29898	0
1228	CostaRica/CABANA-CR-UCR-INCIENSA-ITV-UBA-Uda-UGA-IMSS-UPC-2080-664124/2021	ncov	EPI_ISL_7711773	?	2021-05-03	North America	Costa Rica	San Jose	San Jose CR	North America	Costa Rica	San Jose	genome	29903	Human	45	Male	?	A.2.5.1	G	Area De Salud Catedral Noreste	Universidad de Costa Rica e Instituto Costarricense de Investigacion y Ensenanza en Nutricion y Salud	Brenes Hebleen et al	?	?	?	2021-12-16	NA	8954	5478	5863	9608	0	29903	0
1229	CostaRica/CABANA-CR-UCR-INCIENSA-ITV-UBA-Uda-UGA-IMSS-UPC-2081-669942/2021	ncov	EPI_ISL_7711809	?	2021-05-24	North America	Costa Rica	San Jose	San Jose CR	North America	Costa Rica	San Jose	genome	29884	Human	64	Male	?	B.1.1.7	GRY	Area De Salud Zapote-Catedral - Clinica Dr. Carlos Duran	Universidad de Costa Rica e Instituto Costarricense de Investigacion y Ensenanza en Nutricion y Salud	Brenes Hebleen et al	?	?	?	2021-12-16	NA	8949	5480	5855	9600	0	29884	0
1230	CostaRica/CABANA-CR-UCR-INCIENSA-ITV-UBA-Uda-UGA-IMSS-UPC-2082-670179/2021	ncov	EPI_ISL_7711810	?	2021-05-25	North America	Costa Rica	Limon	Siquirres	North America	Costa Rica	Limon	genome	29884	Human	92	Female	?	B.1.1.7	GRY	Area De Salud Siquirres	Universidad de Costa Rica e Instituto Costarricense de Investigacion y Ensenanza en Nutricion y Salud	Brenes Hebleen et al	?	?	?	2021-12-16	NA	8949	5477	5856	9602	0	29884	0
1231	CostaRica/CABANA-CR-UCR-INCIENSA-ITV-UBA-Uda-UGA-IMSS-UPC-2083-670180/2021	ncov	EPI_ISL_7711778	?	2021-05-25	North America	Costa Rica	Limon	Siquirres	North America	Costa Rica	Limon	genome	29900	Human	43	Male	?	A.2.5	G	Area De Salud Siquirres	Universidad de Costa Rica e Instituto Costarricense de Investigacion y Ensenanza en Nutricion y Salud	Brenes Hebleen et al	?	?	?	2021-12-16	NA	8952	5475	5862	9611	0	29900	0
1232	CostaRica/CABANA-CR-UCR-INCIENSA-ITV-UBA-Uda-UGA-IMSS-UPC-2084-670190/2021	ncov	EPI_ISL_7711798	?	2021-05-25	North America	Costa Rica	Cartago CR	Cartago CR	North America	Costa Rica	Cartago CR	genome	29884	Human	53	Male	?	B.1.1.7	GRY	Area De Salud Cartago	Universidad de Costa Rica e Instituto Costarricense de Investigacion y Ensenanza en Nutricion y Salud	Brenes Hebleen et al	?	?	?	2021-12-16	NA	8950	5477	5856	9601	0	29884	0
1233	CostaRica/CABANA-CR-UCR-INCIENSA-ITV-UBA-Uda-UGA-IMSS-UPC-2085-670191/2021	ncov	EPI_ISL_7711799	?	2021-05-25	North America	Costa Rica	San Jose	Curridabat	North America	Costa Rica	San Jose	genome	29884	Human	30	Female	?	B.1.1.7	GRY	Area De Salud Cartago	Universidad de Costa Rica e Instituto Costarricense de Investigacion y Ensenanza en Nutricion y Salud	Brenes Hebleen et al	?	?	?	2021-12-16	NA	8951	5476	5854	9603	0	29884	0
1234	CostaRica/CABANA-CR-UCR-INCIENSA-ITV-UBA-Uda-UGA-IMSS-UPC-2086-670307/2021	ncov	EPI_ISL_7711800	?	2021-05-25	North America	Costa Rica	Puntarenas	Corredores	North America	Costa Rica	Puntarenas	genome	29884	Human	28	Male	?	B.1.1.7	GRY	Hospital Ciudad Neily	Universidad de Costa Rica e Instituto Costarricense de Investigacion y Ensenanza en Nutricion y Salud	Brenes Hebleen et al	?	?	?	2021-12-16	NA	8950	5480	5858	9596	0	29884	0
1235	CostaRica/CABANA-CR-UCR-INCIENSA-ITV-UBA-Uda-UGA-IMSS-UPC-2087-670342/2021	ncov	EPI_ISL_7711774	?	2021-05-25	North America	Costa Rica	Heredia	San Rafael Heredia	North America	Costa Rica	Heredia	genome	29903	Human	50	Female	?	A.2.5.1	G	Hospital San Vicente De Paul	Universidad de Costa Rica e Instituto Costarricense de Investigacion y Ensenanza en Nutricion y Salud	Brenes Hebleen et al	?	?	?	2021-12-16	NA	8953	5479	5862	9609	0	29903	0
1236	CostaRica/CABANA-CR-UCR-INCIENSA-ITV-UBA-Uda-UGA-IMSS-UPC-2088-670355/2021	ncov	EPI_ISL_7711811	?	2021-05-25	North America	Costa Rica	Cartago CR	Oreamuno	North America	Costa Rica	Cartago CR	genome	29884	Human	65	Male	?	B.1.1.7	GRY	Area De Salud Oreamuno-Pacayas-Tierra Blanca	Universidad de Costa Rica e Instituto Costarricense de Investigacion y Ensenanza en Nutricion y Salud	Brenes Hebleen et al	?	?	?	2021-12-16	NA	8948	5479	5857	9600	0	29884	0
1237	CostaRica/CABANA-CR-UCR-INCIENSA-ITV-UBA-Uda-UGA-IMSS-UPC-2089-670356/2021	ncov	EPI_ISL_7711735	?	2021-05-25	North America	Costa Rica	San Jose	San Jose CR	North America	Costa Rica	San Jose	genome	29898	Human	50	Male	?	P.1	GR	Hospital Psiquiatrico Dr. Manuel Chapui	Universidad de Costa Rica e Instituto Costarricense de Investigacion y Ensenanza en Nutricion y Salud	Brenes Hebleen et al	?	?	?	2021-12-16	NA	8957	5480	5853	9608	0	29898	0
1238	CostaRica/CABANA-CR-UCR-INCIENSA-ITV-UBA-Uda-UGA-IMSS-UPC-2090-670357/2021	ncov	EPI_ISL_7711705	?	2021-05-25	North America	Costa Rica	Alajuela	San Ramon CR	North America	Costa Rica	Alajuela	genome	29902	Human	47	Female	?	B.1.621	GH	Hospital Dr. Carlos Luis Valverde Vega	Universidad de Costa Rica e Instituto Costarricense de Investigacion y Ensenanza en Nutricion y Salud	Brenes Hebleen et al	?	?	?	2021-12-16	NA	8953	5477	5859	9613	0	29902	0
1239	CostaRica/CABANA-CR-UCR-INCIENSA-ITV-UBA-Uda-UGA-IMSS-UPC-2091-670455/2021	ncov	EPI_ISL_7711655	?	2021-05-26	North America	Costa Rica	San Jose	Puriscal	North America	Costa Rica	San Jose	genome	29903	Human	23	Male	?	B.1.1	GR	Area De Salud Puriscal-Turrubares	Universidad de Costa Rica e Instituto Costarricense de Investigacion y Ensenanza en Nutricion y Salud	Brenes Hebleen et al	?	?	?	2021-12-16	NA	8955	5478	5855	9615	0	29903	0
1240	CostaRica/CABANA-CR-UCR-INCIENSA-ITV-UBA-Uda-UGA-IMSS-UPC-2092-670482/2021	ncov	EPI_ISL_7711775	?	2021-05-26	North America	Costa Rica	Alajuela	San Carlos CR	North America	Costa Rica	Alajuela	genome	29903	Human	23	Male	?	A.2.5	G	Area De Salud Fortuna	Universidad de Costa Rica e Instituto Costarricense de Investigacion y Ensenanza en Nutricion y Salud	Brenes Hebleen et al	?	?	?	2021-12-16	NA	8953	5474	5863	9613	0	29903	0
1241	CostaRica/CABANA-CR-UCR-INCIENSA-ITV-UBA-Uda-UGA-IMSS-UPC-2093-670969/2021	ncov	EPI_ISL_7711719	?	2021-05-27	North America	Costa Rica	San Jose	Moravia	North America	Costa Rica	San Jose	genome	29895	Human	33	Male	?	P.1	GR	Hospital San Juan De Dios [San Jose/San Jose]	Universidad de Costa Rica e Instituto Costarricense de Investigacion y Ensenanza en Nutricion y Salud	Brenes Hebleen et al	?	?	?	2021-12-16	NA	8954	5484	5854	9603	0	29895	0
1242	CostaRica/CABANA-CR-UCR-INCIENSA-ITV-UBA-Uda-UGA-IMSS-UPC-2094-670971/2021	ncov	EPI_ISL_7711801	?	2021-05-27	North America	Costa Rica	San Jose	Desamparados	North America	Costa Rica	San Jose	genome	29884	Human	39	Male	?	B.1.1.7	GRY	Area De Salud Desamparados 2 (Coopesalud) [San Rafael Arriba/Desamparados/San Jose]	Universidad de Costa Rica e Instituto Costarricense de Investigacion y Ensenanza en Nutricion y Salud	Brenes Hebleen et al	?	?	?	2021-12-16	NA	8951	5475	5856	9602	0	29884	0
1243	CostaRica/CABANA-CR-UCR-INCIENSA-ITV-UBA-Uda-UGA-IMSS-UPC-2095-670982/2021	ncov	EPI_ISL_7711706	?	2021-05-27	North America	Costa Rica	Alajuela	Sarchi	North America	Costa Rica	Alajuela	genome	29902	Human	48	Male	?	B.1.621	GH	Hospital San Francisco De Asis [San Isidro/Grecia/Alajuela]	Universidad de Costa Rica e Instituto Costarricense de Investigacion y Ensenanza en Nutricion y Salud	Brenes Hebleen et al	?	?	?	2021-12-16	NA	8953	5478	5859	9612	0	29902	0
1244	CostaRica/CABANA-CR-UCR-INCIENSA-ITV-UBA-Uda-UGA-IMSS-UPC-2096-676054/2021	ncov	EPI_ISL_7711736	?	2021-06-18	North America	Costa Rica	San Jose	Alajuelita	North America	Costa Rica	San Jose	genome	29898	Human	40	Female	?	P.1	GR	Hospital De Las Mujeres Dr. Adolfo Carit [San Jose/San Jose]	Universidad de Costa Rica e Instituto Costarricense de Investigacion y Ensenanza en Nutricion y Salud	Brenes Hebleen et al	?	?	?	2021-12-16	NA	8954	5480	5852	9612	0	29898	0
1245	CostaRica/CABANA-CR-UCR-INCIENSA-ITV-UBA-Uda-UGA-IMSS-UPC-2097-679039/2021	ncov	EPI_ISL_7711737	?	2021-07-01	North America	Costa Rica	Cartago CR	La Union CR	North America	Costa Rica	Cartago CR	genome	29898	Human	60	Male	?	P.1	GR	Area De Salud Desamparados 3 [Grifo Alto/Desamparados/San Jose]	Universidad de Costa Rica e Instituto Costarricense de Investigacion y Ensenanza en Nutricion y Salud	Brenes Hebleen et al	?	?	?	2021-12-16	NA	8953	5480	5853	9612	0	29898	0
1246	CostaRica/CABANA-CR-UCR-INCIENSA-ITV-UBA-Uda-UGA-IMSS-UPC-2098-696792/2021	ncov	EPI_ISL_7711713	?	2021-09-06	North America	Costa Rica	San Jose	Alajuelita	North America	Costa Rica	San Jose	genome	29896	Human	7	Male	?	AY.113	GK	Area De Salud Alajuelita	Universidad de Costa Rica e Instituto Costarricense de Investigacion y Ensenanza en Nutricion y Salud	Brenes Hebleen et al	?	?	?	2021-12-16	NA	8949	5473	5858	9616	0	29896	0
1247	CostaRica/CABANA-CR-UCR-INCIENSA-ITV-UBA-Uda-UGA-IMSS-UPC-2099-697050/2021	ncov	EPI_ISL_7711677	?	2021-09-07	North America	Costa Rica	San Jose	Tarrazu	North America	Costa Rica	San Jose	genome	29890	Human	79	Female	?	AY.113	GK	Area De Salud Los Santos	Universidad de Costa Rica e Instituto Costarricense de Investigacion y Ensenanza en Nutricion y Salud	Brenes Hebleen et al	?	?	?	2021-12-16	NA	8949	5473	5858	9610	0	29890	0
1248	CostaRica/CABANA-CR-UCR-INCIENSA-ITV-UBA-Uda-UGA-IMSS-UPC-2100-697056/2021	ncov	EPI_ISL_7711678	?	2021-09-07	North America	Costa Rica	San Jose	San Jose CR	North America	Costa Rica	San Jose	genome	29890	Human	34	Female	?	AY.100	GK	Area De Salud Pavas	Universidad de Costa Rica e Instituto Costarricense de Investigacion y Ensenanza en Nutricion y Salud	Brenes Hebleen et al	?	?	?	2021-12-16	NA	8950	5470	5857	9613	0	29890	0
1249	CostaRica/CABANA-CR-UCR-INCIENSA-ITV-UBA-Uda-UGA-IMSS-UPC-2101-697254/2021	ncov	EPI_ISL_7711781	?	2021-09-07	North America	Costa Rica	Cartago CR	Oreamuno	North America	Costa Rica	Cartago CR	genome	29890	Human	27	Male	?	AY.113	GK	Area De Salud Oreamuno Pacayas Tierra Blanca	Universidad de Costa Rica e Instituto Costarricense de Investigacion y Ensenanza en Nutricion y Salud	Brenes Hebleen et al	?	?	?	2021-12-16	NA	8947	5473	5858	9612	0	29890	0
[truncated: 25,707 more rows]
