# Supplementary material for: Overview of SARS-CoV-2 genomic surveillance in Central America and the Dominican Republic from February 2020 to January 2023: the impact of PAHO and COMISCA's collaborative efforts
Source: Front Public Health. 2026 Feb 11;14:1738843. doi: 10.3389/fpubh.2026.1738843 (PMC12932531; doi:10.3389/fpubh.2026.1738843)
Supplement: Supplementary file 2 [file Table_2.xlsx]

## Sheet: Table S2
Table S2: Regression Coefficients from Negative Binomial Models Assessing the Association Between Monthly SARS-CoV-2 Lineage Proportions and Reported Cases and Deaths in Central America and the Dominican Republic, Feb2020–Jan2023
Term	Estimate	Std.Error	z.value	p.value	Model
(Intercept)	-70.0496	52.331206549795084	-1.33858	0.1807066585351338	Cases
time_index	0.00427291	0.00278184	1.535999544486004	0.12453849206517455	Cases
B.1	2.099316953221746	1.6272674845251243	1.290087200282489	0.1970203834723767	Cases
B.1.147	5.841963505401879	5.383825651272044	1.085095224809442	0.2778794820657196	Cases
B.1.1.7	2.449501914330625	2.0253710800599043	1.209408951498496	0.22650577130713145	Cases
AY.100	0.5887605888357751	3.2214334674451397	0.1827635413816913	0.8549835564835034	Cases
AY.113	2.8365040700674014	2.679538705614698	1.0585792487803212	0.2897914415745548	Cases
BA.1.1	2.6813267720468934	1.5009647145900489	1.7864	0.0740341	Cases
BA.2	7.770522086201632	5.819950903936144	1.3351525149372445	0.18182643467875143	Cases
BA.2.12.1	6.601579060201543	3.7219080815353855	1.773708247377839	0.0761114	Cases
BA.2.9	-16.5995	7.567656288928175	-2.19348	0.028273162902036214	Cases
BA.4.4	-4.67442	14.182507465059004	-0.32959	0.74171	Cases
BA.4.6	-4.57177	9.696780707784782	-0.471473	0.6373028266907715	Cases
BA.5.1	10.146299259655436	20.39770463463167	0.497424	0.6188903808580354	Cases
XBB.1	-0.81349	1.8607890415720403	-0.437175	0.661985	Cases
B.1.1.328	3.827492603516451	11.77796151715061	0.3249707173811873	0.745203	Cases
B.1.1.389	4.484831377865142	5.546270031064038	0.8086211729227215	0.418733	Cases
B.1.291	5.37575	3.6207406373698556	1.484711404420449	0.13762028938450813	Cases
B.1.575	3.947109828374125	8.567639868486875	0.4606997830163491	0.6450140107159399	Cases
B.1.621	3.4004635915718526	1.7617895233546783	1.9301190899903435	0.0535921	Cases
BA.5.2	1.2290241058506417	11.176596644545471	0.10996407447972491	0.9124378664934328	Cases
BA.5.2.23	-5.44062	4.07861	-1.33394	0.1822239465584167	Cases
XBB.1.5	-2.53788	2.524641588984222	-1.00524	0.31477897746090516	Cases
B.1.621.1	2.8141950910932745	3.1148646794284196	0.9034726643758026	0.3662750898015063	Cases
(Intercept)	-74.6389	49.09292417229697	-1.52036	0.1284205822062348	Deaths
time_index	0.00432652	0.00260969	1.6578671086279637	0.0973443	Deaths
B.1	1.9937192606935736	1.526390662101062	1.306165787170919	0.19149618474491198	Deaths
B.1.147	7.763440009064902	5.04753	1.5380661696682032	0.1240324366917317	Deaths
B.1.1.7	1.876968906428021	1.8992078327662676	0.9882904198505464	0.32301043592671236	Deaths
AY.100	-0.0826519	3.0182979481716163	-0.0273836	0.9781537697349911	Deaths
AY.113	2.6116881445494697	2.5113838775877952	1.0399398386908565	0.29836785212019795	Deaths
BA.1.1	-0.578757	1.4075150150651201	-0.411191	0.6809327144438753	Deaths
BA.2	-0.17887	5.465594266540763	-0.0327266	0.9738926218798568	Deaths
BA.2.12.1	-0.0995664	3.498831345823657	-0.0284571	0.977298	Deaths
BA.2.9	-6.94247	7.109838356139629	-0.976459	0.32883696225289455	Deaths
BA.4.4	-4.45224	13.44106128360866	-0.331241	0.7404621807648664	Deaths
BA.4.6	-2.96799	9.166021831754694	-0.323804	0.7460866562324896	Deaths
BA.5.1	-2.18463	19.389899685367972	-0.112668	0.9102935190230118	Deaths
XBB.1	-4.26339	1.7498783651292256	-2.43639	0.014834682783555032	Deaths
B.1.1.328	2.7878095713169118	11.045289639050825	0.2523980504287148	0.8007334069110198	Deaths
B.1.1.389	1.6331167078333897	5.202076109045921	0.3139355660317144	0.7535699771335397	Deaths
B.1.291	6.559235548318143	3.395759471983061	1.9315960398360223	0.0534094	Deaths
B.1.575	3.280235965252571	8.03413	0.40828763791159683	0.6830625140038542	Deaths
B.1.621	1.73065	1.651036017714654	1.0482203019019027	0.2945371189299083	Deaths
BA.5.2	-2.58502	10.524375246195202	-0.245622	0.8059749125175505	Deaths
BA.5.2.23	-5.98488	3.8681277672743626	-1.54723	0.12180777209057048	Deaths
XBB.1.5	-2.91777	2.3792931734857357	-1.22632	0.2200783142895656	Deaths
B.1.621.1	2.674218084078084	2.9195154118808175	0.9159801223160156	0.35967732074696596	Deaths
